# Supplementary material for: NKL homeobox gene activities in hematopoietic stem cells, T-cell development and T-cell leukemia
Source: PLoS One. 2017 Feb 2;12(2):e0171164. doi: 10.1371/journal.pone.0171164 (PMC5289504; doi:10.1371/journal.pone.0171164)
Supplement: S1 Table — NKX2-3 positive samples: GSM657744, GSM657745. NKX2-3 negative controls: GSM657733, GSM657734, GSM657735, GSM657736, GSM657737, GSM657738, GSM657739, GSM657740, GSM657741, GSM657742. (XLSX) [file pone.0171164.s004.xlsx]

## Sheet: Tabelle1
ID	P.Value	logFC	Gene.symbol
213150_at	5.15e-13	-3086	HOXA10
236892_s_at	5.30e-13	-3908	HOXB-AS3
229125_at	5.85e-12	-4742	KANK4
1553808_a_at	9.36e-12	-2732	NKX2-3
214651_s_at	1.36e-11	-5802	HOXA10-HOXA9///MIR196B///HOXA9
213844_at	1.78e-11	-4.91	HOXA5
231882_at	6.35e-11	-3212
209905_at	4.37e-10	-4067	HOXA10-HOXA9///MIR196B///HOXA9
235521_at	5.91e-10	-2985	HOXA3
237953_at	9.05e-10	-2376
240546_at	1.10e-09	-2585	LINC01120
240439_at	1.19e-09	-4683
211478_s_at	1.60e-09	-2587	DPP4
239010_at	2.25e-09	-1307	DUXAP10
203476_at	2.51e-09	-3457	TPBG
220225_at	4.42e-09	-1735	IRX4
1558139_at	5.45e-09	-2214	LOC100653149///LINC01296
227195_at	7.55e-09	-4645	ZNF503
242546_at	8.52e-09	-3024	LINC01296///DUXAP10
228116_at	8.74e-09	-3017	LINC01296///DUXAP10///DUXAP8
204680_s_at	1.11e-08	-2227	RAPGEF5
204779_s_at	1.20e-08	-1367	HOXB7
236908_at	1.31e-08	-2255
207016_s_at	2.49e-08	-2897	LOC101928635///ALDH1A2
207414_s_at	2.91e-08	-1649	LOC100507472///PCSK6
204681_s_at	2.97e-08	-4.3	RAPGEF5
241903_at	3.68e-08	-1.67
213793_s_at	1.26e-07	-2232	HOMER1
207738_s_at	1.49e-07	-1436	NCKAP1
203717_at	2.34e-07	-2695	DPP4
213479_at	3.32e-07	-5285	NPTX2
222696_at	3.52e-07	-1965	AXIN2
205366_s_at	3.62e-07	-1425	HOXB6
242662_at	3.91e-07	-1624	PCSK6
211518_s_at	3.99e-07	-1566	BMP4
223095_at	6.08e-07	-1792	MARVELD1
213423_x_at	7.73e-07	-2967	TUSC3
211959_at	8.95e-07	-3413	IGFBP5
224659_at	9.06e-07	-1.31	SEPN1
1554159_a_at	9.50e-07	-1.13	ZMYND11
203557_s_at	1.11e-06	-1395	PCBD1
232594_at	1.11e-06	-1262	HSBP1L1
231374_at	1.28e-06	-1441
226479_at	1.46e-06	-3161	KBTBD6
207814_at	1.60e-06	-3842	DEFA6
214639_s_at	1.72e-06	-1.89	HOXA1
224801_at	1.83e-06	-1357	NDFIP2
232874_at	2.00e-06	-1624	DOCK9
227563_at	2.51e-06	-2.37	FAM27E2///FAM27E3
226651_at	2.54e-06	-1495	HOMER1
1568597_at	3.16e-06	-2679	LOC646762
1554158_at	3.44e-06	-1089	ZMYND11
213766_x_at	3.62e-06	-2569	GNA11
217894_at	4.03e-06	-1607	KCTD3
224802_at	4.26e-06	-2242	NDFIP2
210221_at	5.08e-06	-1991	CHRNA3
221538_s_at	5.57e-06	-2225	PLXNA1
233337_s_at	5.73e-06	-0.928	SEZ6L2
242881_x_at	5.76e-06	-5872	DUXAP10
218720_x_at	6.21e-06	-0.777	SEZ6L2
213093_at	6.61e-06	-3215	PRKCA
209228_x_at	7.39e-06	-2095	TUSC3
203716_s_at	8.45e-06	-1653	DPP4
564_at	8.92e-06	-0.883	GNA11
227354_at	9.17e-06	3317	PAG1
206289_at	9.43e-06	-0.769	HOXA4
226021_at	1.12e-05	-2.78	RDH10
204485_s_at	1.20e-05	-0.808	TOM1L1
222548_s_at	1.21e-05	-1739	MAP4K4
210033_s_at	1.21e-05	-1595	SPAG6
227966_s_at	1.23e-05	-2049	CCDC74B///CCDC74A
216973_s_at	1.26e-05	-1266	HOXB7
239791_at	1.41e-05	-1315	HOXB-AS3
214457_at	1.49e-05	-0.792	HOXA2
242329_at	1.65e-05	-1387	LOC401317///CREB5
209822_s_at	1.77e-05	-2914	VLDLR
213147_at	1.78e-05	-1314	HOXA10
202662_s_at	1.86e-05	-1576	ITPR2
230743_at	1.88e-05	-1103	HOXB-AS3
235392_at	2.22e-05	-0.719
231767_at	2.22e-05	-0.647	HOXB4
202746_at	2.23e-05	4575	ITM2A
1553111_a_at	2.28e-05	-2603	KBTBD6
210239_at	2.33e-05	-4135	IRX5
232099_at	2.36e-05	-0.961	PCDHB16
202156_s_at	2.54e-05	1252	CELF2
229202_at	2.97e-05	-2117	PCNX2
225622_at	2.98e-05	2925	PAG1
231383_at	3.04e-05	-0.744
205600_x_at	3.09e-05	-0.829	HOXB5
225626_at	3.27e-05	3274	PAG1
1560500_at	3.28e-05	-1701
232979_at	3.36e-05	-1012	MIR10A
1570255_s_at	3.39e-05	-1665	ANKRD20A12P///ANKRD20A8P///ANKRD20A4///ANKRD20A2///ANKRD20A3///ANKRD20A5P///ANKRD20A1
206847_s_at	3.60e-05	-0.646	HOXA7
229975_at	3.64e-05	-0.59	BMPR1B
228813_at	3.70e-05	-2079	HDAC4
231423_s_at	3.74e-05	-1095	ANKRD16
211772_x_at	3.79e-05	-2362	CHRNA3
241402_at	4.09e-05	1067	TSEN54
227467_at	4.10e-05	-1466	RDH10
1554240_a_at	4.29e-05	3864	ITGAL
203441_s_at	4.53e-05	-0.744	CDH2
225782_at	4.64e-05	-3994	MSRB3
220506_at	4.69e-05	-0.791	GUCY1B2
229065_at	5.28e-05	-0.703	SLC35F3
1566482_at	5.40e-05	-1.18
226925_at	5.66e-05	-2793	PXYLP1
229748_x_at	5.68e-05	-1629	LOC100233156///TEKT4P2///MAFIP
204194_at	5.71e-05	1586	BACH1
232511_at	5.73e-05	-1334
209083_at	6.04e-05	2129	CORO1A
226633_at	6.30e-05	2349	RAB8B
211587_x_at	6.43e-05	-1706	CHRNA3
1007_s_at	6.78e-05	-1242	MIR4640///DDR1
235753_at	6.90e-05	-1758	HOXA7
241833_at	6.96e-05	-2.04	PEX5L
200862_at	6.97e-05	-2047	DHCR24
229629_at	7.07e-05	3698
223854_at	7.10e-05	-0.699	PCDHB9///PCDHB10
202252_at	7.51e-05	-2938	RAB13
227477_at	7.69e-05	-1053	ZMYND19
1556402_at	7.75e-05	-0.977
243996_at	7.81e-05	-0.775
229638_at	7.86e-05	-4029	IRX3
228919_at	8.08e-05	-1312
239543_s_at	8.33e-05	-1036
1559266_s_at	8.40e-05	-0.904	SKIDA1
221935_s_at	8.54e-05	-1722	EOGT
214181_x_at	8.96e-05	2636	LST1
214574_x_at	8.98e-05	2525	LST1
1554062_at	9.03e-05	-3706	XG
211701_s_at	9.59e-05	-1082	TRO
240623_at	9.80e-05	-0.842
212503_s_at	9.83e-05	-0.789	DIP2C
227391_x_at	9.93e-05	1246	LRRFIP1
1560006_a_at	9.97e-05	-0.791	LOC646762
224799_at	1.04e-04	-2156	NDFIP2
227554_at	1.04e-04	-1417	MAGI2-AS3
243931_at	1.07e-04	2222
210942_s_at	1.10e-04	-0.568	ST3GAL6
200904_at	1.20e-04	1951-01-01	HLA-E
220813_at	1.20e-04	-0.924	CYSLTR2
40562_at	1.21e-04	-0.94	GNA11
229373_at	1.22e-04	-2133
244456_at	1.29e-04	-0.971
211582_x_at	1.31e-04	2521	LST1
201431_s_at	1.36e-04	-0.679	DPYSL3
227330_x_at	1.38e-04	-1453	LOC100233156///TEKT4P2///MAFIP
1560912_at	1.43e-04	-0.641	LINC01120
209258_s_at	1.45e-04	1936-01-01	SMC3
225790_at	1.56e-04	-1711	MSRB3
202554_s_at	1.58e-04	-1759	GSTM3
229429_x_at	1.62e-04	-2386	LINC00623
1557733_a_at	1.68e-04	-0.553	CHRM3-AS2
209227_at	1.72e-04	-0.494	TUSC3
1569607_s_at	1.82e-04	-2232	LOC102725051///LOC102723891///ANKRD20A4///ANKRD20A2///ANKRD20A3///ANKRD20A5P///ANKRD20A11P///ANKRD20A9P///ANKRD20A1
203834_s_at	1.83e-04	0.585	TGOLN2
242457_at	1.88e-04	-2331
201435_s_at	1.89e-04	1243	EIF4E
234150_at	1.91e-04	-0.615
233376_at	1.91e-04	-0.689
202158_s_at	2.02e-04	1105	CELF2
210676_x_at	2.02e-04	-2256	RGPD6///RGPD8///RGPD3///RGPD4///RGPD5
203910_at	2.02e-04	-3095	ARHGAP29
228904_at	2.14e-04	-3719	HOXB3
209856_x_at	2.17e-04	-0.658	ABI2
55081_at	2.17e-04	-1706	MICALL1
224738_x_at	2.23e-04	0.884	RPL7L1
210629_x_at	2.27e-04	2464	LST1
224793_s_at	2.29e-04	2982	TGFBR1
211581_x_at	2.29e-04	2474	LST1
201300_s_at	2.29e-04	1971	PRNP
218480_at	2.32e-04	-0.971	AGBL5
204082_at	2.32e-04	-2477	PBX3
228818_at	2.34e-04	-0.92
224694_at	2.39e-04	-1424	ANTXR1
211793_s_at	2.43e-04	-1128	ABI2
201802_at	2.47e-04	-1029	SLC29A1
227178_at	2.49e-04	0.94	CELF2
225085_at	2.52e-04	-0.851	USP40
239973_at	2.53e-04	-0.42
206940_s_at	2.54e-04	-1892	POU4F1
201437_s_at	2.58e-04	1231	EIF4E
215749_s_at	2.59e-04	-1371	GORASP1
211066_x_at	2.66e-04	-0.845	PCDHGA1///PCDHGA2///PCDHGA3///PCDHGA4///PCDHGA5///PCDHGA6///PCDHGA7///PCDHGA9///PCDHGA10///PCDHGA11///PCDHGB1///PCDHGB2///PCDHGB3///PCDHGB5///PCDHGB6///PCDHGB7///PCDHGC4///PCDHGC5///PCDHGA12///PCDHGA8///PCDHGB4///PCDHGC3
227376_at	2.75e-04	-1371	GLI3
208937_s_at	2.83e-04	-4283	ID1
218650_at	2.93e-04	-0.825	MIR1306///DGCR8
227115_at	2.96e-04	-1.92	LOC100506870///LOC283140
200765_x_at	3.04e-04	-1712	CTNNA1
201237_at	3.09e-04	1247	CAPZA2
216614_at	3.13e-04	-1789
203440_at	3.17e-04	-2236	CDH2
215836_s_at	3.18e-04	-0.701	PCDHGA1///PCDHGA2///PCDHGA3///PCDHGA4///PCDHGA5///PCDHGA6///PCDHGA7///PCDHGA9///PCDHGA10///PCDHGA11///PCDHGB1///PCDHGB2///PCDHGB3///PCDHGB5///PCDHGB6///PCDHGB7///PCDHGC4///PCDHGC5///PCDHGA12///PCDHGA8///PCDHGB4///PCDHGC3
1553703_at	3.23e-04	1315	ZNF791
203305_at	3.26e-04	-1422	F13A1
207705_s_at	3.34e-04	-2562	NINL
236561_at	3.41e-04	1891	TGFBR1
227999_at	3.44e-04	0.934	PWWP2B
213861_s_at	3.53e-04	-1074	METTL21B
244457_at	3.53e-04	-2175
202510_s_at	3.60e-04	-2098	TNFAIP2
229058_at	3.83e-04	-1148	ANKRD16
243718_at	3.84e-04	-1292
211341_at	3.93e-04	-1592	POU4F1
1555395_at	3.93e-04	-0.88	AKAP12
215633_x_at	3.94e-04	2154	LST1
207268_x_at	4.02e-04	-0.806	ABI2
225258_at	4.10e-04	-1124	FBLIM1
228812_at	4.22e-04	2751	REL
242414_at	4.26e-04	-1763	QPRT
204992_s_at	4.52e-04	-1775	PFN2
221779_at	4.53e-04	-1028	MICALL1
226200_at	4.57e-04	-1339	VARS2
211452_x_at	4.63e-04	0.544	LRRFIP1
215933_s_at	4.77e-04	3327	HHEX
1559942_at	4.92e-04	-1597	MDFIC
201010_s_at	4.99e-04	1591	TXNIP
207169_x_at	5.00e-04	-1213	MIR4640///DDR1
1559835_at	5.03e-04	-1904	LINC01410
207790_at	5.03e-04	-0.816	LRRC1
218094_s_at	5.07e-04	-1954	SYS1-DBNDD2///SYS1///DBNDD2
208767_s_at	5.07e-04	-1684	LAPTM4B
215626_at	5.09e-04	-0.63
208779_x_at	5.12e-04	-1115	MIR4640///DDR1
213475_s_at	5.16e-04	2442	ITGAL
226452_at	5.17e-04	1995-02-01	PDK1
1552378_s_at	5.34e-04	-0.663	RDH10
1554999_at	5.36e-04	2091	RASGEF1B
202023_at	5.40e-04	-2033	EFNA1
219038_at	5.49e-04	-1262	MORC4
232191_at	5.52e-04	-0.6	ERVH48-1
210002_at	5.54e-04	-0.749	GATA6
1566485_at	5.62e-04	-1206
222547_at	5.64e-04	-2212	MAP4K4
204866_at	5.65e-04	-1885	JADE3
244359_s_at	5.67e-04	-0.896
213478_at	5.71e-04	-2.38	KAZN
244592_at	5.73e-04	1934-01-01
235638_at	5.79e-04	-0.717	RASSF6
225825_at	5.86e-04	-1312	C20orf194
221581_s_at	5.86e-04	2188	LAT2
210090_at	5.91e-04	-1.11	ARC
202661_at	6.01e-04	-1818	ITPR2
225560_at	6.07e-04	-0.618	POMT2
208885_at	6.14e-04	1476	LCP1
204248_at	6.29e-04	-0.795	GNA11
228073_at	6.32e-04	-1531	NANP
1554127_s_at	6.32e-04	-1316	MSRB3
