# Supplementary material for: NKL homeobox gene activities in hematopoietic stem cells, T-cell development and T-cell leukemia
Source: PLoS One. 2017 Feb 2;12(2):e0171164. doi: 10.1371/journal.pone.0171164 (PMC5289504; doi:10.1371/journal.pone.0171164)
Supplement: S2 Table — NKL positive samples: GSM657722, GSM657723, GSM657726, GSM657727, GSM657729, GSM657731, GSM657732, GSM657733, GSM657734, GSM657735, GSM657736, GSM657737, GSM657738, GSM657739, GSM657740, GSM657741, GSM657742, GSM657743, GSM657744, GSM657745, GSM657746, GSM657747, GSM657749, GSM657750, GSM657753, GSM657754, GSM657755, GSM657756, GSM657757, GSM657758, GSM657759, GSM657760, GSM657761, GSM657762, GSM657765, GSM657766, GSM657767, GSM657768, GSM657769, GSM657770, GSM657771, GSM657773, GSM657775, GSM657776, GSM657777, GSM657778, GSM657779, GSM657780, GSM657781, GSM657782, GSM657783, GSM657784, GSM657785, GSM657786, GSM657787, GSM657788, GSM657789, GSM657793, GSM657794, GSM657795, GSM657796, GSM657797, GSM657798, GSM657799, GSM657801, GSM657802, GSM657804, GSM657805, GSM657806, GSM657807, GSM657808, GSM657809, GSM657810, GSM657814, GSM657815, GSM657816, GSM657817, GSM657821, GSM657822, GSM657823, GSM657824, GSM657825, GSM657826, GSM657827, GSM657828, GSM657829, GSM657830, GSM657831, GSM657833, GSM657834, GSM657835, GSM657836, GSM657837. NKL negative samples: GSM657721, GSM657724, GSM657725, GSM657728, GSM657730, GSM657748, GSM657751, GSM657752, GSM657763, GSM657764, GSM657772, GSM657774, GSM657790, GSM657791, GSM657792, GSM657800, GSM657803, GSM657811, GSM657812, GSM657813, GSM657818, GSM657819, GSM657820, GSM657832. (XLSX) [file pone.0171164.s005.xlsx]

## Sheet: Tabelle1
ID	P.Value	Gene.symbol
205934_at	1.63e-08	PLCL1
218816_at	4.83e-07	LRRC1
241859_at	6.60e-07	PLCL1
240821_at	2.34e-06
214890_s_at	5.44e-06	FAM149A
214132_at	5.75e-06	ATP5C1
242241_x_at	8.97e-06
212463_at	9.62e-06	CD59
240278_at	1.11e-05	RASSF1-AS1
203974_at	1.19e-05	PUDP
200984_s_at	1.69e-05	CD59
1566600_at	2.05e-05
207790_at	2.27e-05	LRRC1
1558972_s_at	2.30e-05	THEMIS
1557252_at	2.57e-05
232974_at	2.84e-05
212637_s_at	3.03e-05	WWP1
204189_at	3.05e-05	RARG
207181_s_at	3.39e-05	CASP7
1557828_a_at	3.52e-05	TMEM267
200985_s_at	3.54e-05	CD59
1558971_at	4.10e-05	THEMIS
200983_x_at	5.24e-05	CD59
227801_at	5.77e-05	TRIM59
220663_at	6.11e-05	IL1RAPL1
205992_s_at	6.75e-05	IL15
218825_at	7.08e-05	EGFL7
228680_at	7.90e-05	KIF3A
226247_at	7.97e-05	PLEKHA1
1569065_s_at	8.11e-05	C15orf62
204225_at	8.12e-05	HDAC4
232797_at	8.52e-05
221385_s_at	8.63e-05	GPR42///FFAR3
228708_at	9.11e-05	RAB27B
229940_at	9.36e-05	SETD3
219292_at	9.57e-05	THAP1
229206_at	9.60e-05
226225_at	1.03e-04	MCC
222531_s_at	1.12e-04	AP5M1
206736_x_at	1.12e-04	CHRNA4
235873_at	1.18e-04	LOC100506235
204995_at	1.23e-04	CDK5R1
205585_at	1.24e-04	ETV6
226869_at	1.27e-04	MEGF6
213623_at	1.37e-04	KIF3A
233359_at	1.49e-04	TNRC6C
219452_at	1.53e-04	DPEP2
236842_at	1.53e-04	THCAT158
217819_at	1.58e-04	GOLGA7
227031_at	1.58e-04	SNX13
234949_at	1.58e-04	FRG1BP
240863_at	1.61e-04	CYP19A1
222820_at	1.68e-04	TNRC6C
226538_at	1.70e-04	MAN2A1
227415_at	1.72e-04	DGKH
222451_s_at	1.77e-04	ZDHHC9
1552726_at	1.80e-04	ADAMTS17
232685_at	1.80e-04
211764_s_at	1.87e-04	UBE2D1
207539_s_at	1.89e-04	IL4
225061_at	1.91e-04	DNAJA4
226807_at	2.04e-04	ZFP1
202847_at	2.04e-04	PCK2
235696_at	2.14e-04	LOC105379362
225606_at	2.15e-04	BCL2L11
238393_at	2.19e-04
204065_at	2.21e-04	CHST10
1558143_a_at	2.22e-04	BCL2L11
222291_at	2.31e-04	FAM149A
1558802_at	2.40e-04	TM2D1
218614_at	2.44e-04	KIAA1551
1561600_at	2.46e-04
218642_s_at	2.53e-04	CHCHD7
204729_s_at	2.54e-04	STX1A
1554322_a_at	2.55e-04	HDAC4
210691_s_at	2.59e-04	CACYBP
225481_at	2.60e-04	FRMD6
1560148_at	2.74e-04	MIA3
211026_s_at	2.75e-04	MGLL
219485_s_at	2.79e-04	PSMD10
1554334_a_at	2.88e-04	DNAJA4
1558770_a_at	2.93e-04	PIK3R6
229194_at	2.96e-04	PCGF5
234210_x_at	3.01e-04	ACTR2
243454_at	3.06e-04
203504_s_at	3.07e-04	ABCA1
224691_at	3.09e-04	UHMK1
239996_x_at	3.09e-04	ATP2A2
215095_at	3.12e-04	ESD
225688_s_at	3.13e-04	PHLDB2
208872_s_at	3.16e-04	REEP5
244031_at	3.22e-04
207023_x_at	3.22e-04	KRT10
210060_at	3.33e-04	PDE6G
218494_s_at	3.38e-04	SLC2A4RG
226242_at	3.43e-04	C1orf131
227701_at	3.43e-04	CCDC186
209865_at	3.49e-04	SLC35A3
242593_at	3.52e-04
1554652_s_at	3.53e-04	MAST4
212149_at	3.53e-04	EFR3A
204118_at	3.59e-04	CD48
238875_at	3.60e-04
229198_at	3.61e-04	USP35
214590_s_at	3.65e-04	UBE2D1
225328_at	3.65e-04	FBXO32
212833_at	3.67e-04	SLC25A46
213287_s_at	3.67e-04	KRT10
213261_at	3.71e-04	TRANK1
214753_at	3.76e-04	N4BP2L2
207996_s_at	3.77e-04	LDLRAD4
230813_at	3.77e-04	P3H2
202678_at	3.87e-04	GTF2A2
230469_at	3.92e-04	RTKN2
212633_at	3.96e-04	UFL1
227836_at	4.20e-04	UTP23
201499_s_at	4.26e-04	USP7
201953_at	4.30e-04	CIB1
229161_at	4.31e-04
202537_s_at	4.31e-04	CHMP2B
219709_x_at	4.33e-04	FAM173A
243788_at	4.36e-04
202749_at	4.43e-04	WRB
203505_at	4.54e-04	ABCA1
227549_x_at	4.62e-04	ZDHHC24
238588_at	4.80e-04
212893_at	4.80e-04	ZZZ3
200782_at	4.84e-04	ANXA5
204890_s_at	4.84e-04	LCK
239005_at	4.87e-04
222343_at	5.13e-04	BCL2L11
1559691_at	5.19e-04
229872_s_at	5.25e-04	LOC100996740
243416_at	5.33e-04
1562772_a_at	5.35e-04	DAND5
201381_x_at	5.42e-04	CACYBP
1557578_at	5.51e-04	PHLDB2
225464_at	5.52e-04	FRMD6
210633_x_at	5.52e-04	KRT10
225609_at	5.63e-04	GSR
224934_at	5.65e-04	YIPF5
208190_s_at	5.67e-04	LSR
204160_s_at	5.68e-04	ENPP4
204781_s_at	5.71e-04	FAS
221423_s_at	5.72e-04	YIPF5
202280_at	5.85e-04	GAK
230302_at	5.88e-04
225144_at	5.90e-04	BMPR2
201520_s_at	6.00e-04	GRSF1
200075_s_at	6.11e-04	GUK1
209574_s_at	6.13e-04	LDLRAD4
203351_s_at	6.13e-04	ORC4
238246_at	6.22e-04	TESMIN
225909_at	6.26e-04	LOC728743///ZNF775
202351_at	6.33e-04	ITGAV
231083_at	6.38e-04	ETV5
1552727_s_at	6.39e-04	ADAMTS17
204891_s_at	6.41e-04	LCK
1566785_x_at	6.50e-04	NSF
231332_at	6.67e-04
240001_at	6.72e-04
212150_at	6.75e-04	EFR3A
232181_at	6.77e-04	PPARGC1B
1554577_a_at	6.86e-04	PSMD10
244511_at	6.93e-04
1557805_at	6.97e-04
227568_at	7.01e-04	HECTD2
227228_s_at	7.14e-04	CCDC88C
235142_at	7.15e-04	ZBTB8A
227566_at	7.22e-04	LOC102725271///NTM
238311_at	7.23e-04
204780_s_at	7.34e-04	FAS
236260_at	7.41e-04
224892_at	7.42e-04	BLOC1S6
202538_s_at	7.44e-04	CHMP2B
233770_at	7.44e-04
228327_x_at	7.46e-04	MEIS3
206733_at	7.49e-04	TULP2
1566115_at	7.50e-04
217883_at	7.50e-04	MMADHC
221568_s_at	7.56e-04	LIN7C
230947_at	7.57e-04	41153
218566_s_at	7.63e-04	CHORDC1
208267_at	7.64e-04	TRPV5
219700_at	7.83e-04	PLXDC1
205163_at	7.88e-04	MYLPF
205105_at	7.97e-04	MAN2A1
203684_s_at	7.98e-04	BCL2
217940_s_at	7.99e-04	NAXD
225478_at	8.02e-04	MFHAS1
244312_at	8.04e-04
222449_at	8.06e-04	PMEPA1
229041_s_at	8.09e-04	ITGB2-AS1
1556183_at	8.12e-04	ANKRD36BP2
217911_s_at	8.16e-04	BAG3
219779_at	8.18e-04	ZFHX4
201778_s_at	8.19e-04	EFCAB14
1558683_a_at	8.20e-04	HMGA2
208184_s_at	8.21e-04	LOC102724200///TRAPPC10
225764_at	8.22e-04	ETV6
203475_at	8.29e-04	CYP19A1
1569948_at	8.31e-04
201546_at	8.45e-04	TRIP12
234586_at	8.46e-04	SARDH
211758_x_at	8.52e-04	TXNDC9
1562617_at	8.54e-04	LOC340074
204319_s_at	8.57e-04	RGS10
215280_s_at	8.61e-04	PPFIA3
231780_at	8.63e-04	GBGT1
212813_at	8.64e-04	JAM3
203928_x_at	8.66e-04	MAPT
241855_s_at	8.72e-04
224342_x_at	8.74e-04	BMS1P20
235103_at	8.76e-04	MAN2A1
AFFX-r2-Bs-thr-3_s_at	8.83e-04
224791_at	8.90e-04	ASAP1
207214_at	9.05e-04	SPINK4
239891_x_at	9.05e-04	RAB12
205781_at	9.06e-04	VPS9D1
225564_at	9.13e-04	SPATA13
223650_s_at	9.16e-04	NRBF2
208815_x_at	9.25e-04	HSPA4
214014_at	9.26e-04	CDC42EP2
226988_s_at	9.33e-04	MYH14
1569040_s_at	9.40e-04	ANKRD36BP2
226117_at	9.52e-04	TIFA
228749_at	9.63e-04	ZDBF2
212442_s_at	9.69e-04	CERS6
226284_at	9.76e-04	ZBTB2
208518_s_at	9.81e-04	PER2
213116_at	9.82e-04	NEK3
243990_at	9.83e-04
204527_at	9.87e-04	MYO5A
223242_s_at	9.92e-04	MFSD11
201723_s_at	9.93e-04	GALNT1
1555500_s_at	1.00e-03	SLC2A4RG
231267_at	1.00e-03	FAM163A
206242_at	1.01e-03	TM4SF5
217655_at	1.02e-03	LOC100127972
228261_at	1.02e-03	MIB2
218170_at	1.03e-03	ISOC1
203524_s_at	1.04e-03	MPST
224796_at	1.04e-03	ASAP1
204047_s_at	1.05e-03	PHACTR2
205839_s_at	1.05e-03	TSPOAP1
230101_at	1.06e-03	CXCL2
208873_s_at	1.07e-03	REEP5
210708_x_at	1.07e-03	CASP10
224949_at	1.08e-03	YIPF5
220865_s_at	1.08e-03	PDSS1
