# Supplementary material for: NKL homeobox gene activities in hematopoietic stem cells, T-cell development and T-cell leukemia
Source: PLoS One. 2017 Feb 2;12(2):e0171164. doi: 10.1371/journal.pone.0171164 (PMC5289504; doi:10.1371/journal.pone.0171164)
Supplement: S3 Table — (XLSX) [file pone.0171164.s006.xlsx]

## Sheet: Tabelle1
Probe_set_ID	Gene Symbol	ALL-SIL	CCRF-CEM	HPB-ALL	LOUCY	PEER	NKL-positive cell lines	CML-T1	MOLT-4	MOLT-14	MOLT-16	SUP-T1	NKL-negative cell lines	NKLpos-NKLneg
201105_at	LGALS1	-2.9368	6.1266	2.7033	5.7274	5.1824	3.36058	-3.75515	-6.0979	-3.9885	2.90782	-7.0023	-3.58721	6.94779
225447_at	GPD2	-1.1877	0.3192	1.7959	-6.7959	1.8161	-0.81048	-4.89532	-5.6584	-6.7642	-5.841	-7.1178	-6.05535	5.24487
211675_s_at	HIC	3.9956	1.4918	2.2679	2.0477	2.5372	2.46804	2.63011	-6.0783	1.8427	-4.68695	-6.7331	-2.60511	5.07315
206660_at	IGLL1	0.9135	4.5724	3.8067	5.7644	4.3342	3.87824	-2.26534	-0.5968	1.9935	0.213784	-4.5804	-1.04705	4.92529
223592_s_at	RNF135	1.4871	1.9983	2.5534	1.7023	2.7718	2.10258	-3.32175	-3.6012	-4.195	-1.7891	-0.0914	-2.59969	4.70227
227860_at	CPXM	0.6282	1.227	0.4686	2.7408	0.7596	1.16484	-2.48236	-5.8448	1.4132	-4.95463	-5.7331	-3.52034	4.68518
225782_at	MSRB3	-2.2557	-3.1897	1.1835	3.7826	1.6741	0.23896	-5.94489	-7.8954	-2.2433	-7.9132	2.1178	-4.3758	4.61476
212268_at	SERPINB1	1.6439	1.3306	0.4319	2.1033	2.5364	1.60922	-1.2707	-2.0625	-3.319	-7.12741	-0.8699	-2.9299	4.53912
217599_s_at	HIC	1.145	-1.8531	-1.5204	-1.2454	-0.1137	-0.71752	-0.944712	-6.9302	-2.8406	-6.61596	-8.8283	-5.23195	4.51443
238865_at	LOC132430	2.3555	0.881	0.9681	-3.4485	0.6312	0.27746	-3.99996	-2.737	-3.772	-5.35284	-5.2765	-4.22766	4.50512
239448_at	---	1.2309	-1.1209	1.0745	1.0484	-0.4139	0.3638	-4.4923	-3.4707	-2.8762	-5.50816	-3.6439	-3.99825	4.36205
203434_s_at	MME	-7.8283	2.0934	2.107	-1.7141	0.8502	-0.89836	-6.10591	-7.2002	-5.3452	-3.9854	-3.2243	-5.1722	4.27384
201666_at	TIMP1	1.5438	4.2298	1.6953	5.1119	1.6754	2.85124	-0.4381	-3.6224	-2.8699	0.677302	-0.7666	-1.40394	4.25518
230741_at	---	0.675	-1.9523	-0.2976	-0.9462	0.4056	-0.4231	-4.61873	-3.2163	-6.2216	-5.71014	-3.5195	-4.65726	4.23416
208890_s_at	PLXNB2	-2.2189	0.8045	1.2164	0.6728	0.907	0.27636	-2.87138	-2.8019	-3.0758	-5.68363	-5.2216	-3.93086	4.20722
212235_at	PLXND1	0.3001	0.1508	0.2166	0.4977	-2.9817	-0.3633	-5.23356	-3.3838	-1.5312	-6.67626	-5.8448	-4.53392	4.17062
226282_at	---	1.3931	1.5088	-0.772	0.305	-5.6295	-0.63892	-3.16611	-3.9794	-5.1584	-6.52683	-5.1584	-4.79783	4.15891
203186_s_at	S100A4	4.9077	5.4201	3.8256	6.1398	1.8603	4.4307	2.57626	-1.0734	-4.7486	3.8486	1.0235	0.32527	4.10543
224710_at	RAB34	-5.7959	-0.4325	2.1387	-6.2216	1.076	-1.84706	-6.23355	-5.5462	-5.0209	-6.56304	-6.1792	-5.90858	4.06152
203440_at	CDH2	2.7449	0.6214	2.1228	1.9225	1.6713	1.81658	-5.29665	1.7008	2.6549	-5.28729	-4.9127	-2.22819	4.04477
230218_at	---	-0.4743	-1.0139	-1.77	-4.6082	1.3482	-1.30364	-4.41916	-4.3511	-5.9839	-6.41917	-5.5195	-5.33857	4.03493
224973_at	FAM46A	-6.8954	2.6631	-1.1475	1.7465	-1.6869	-1.06404	-3.30661	-3.7065	-6.7331	-4.96681	-6.3808	-5.01876	3.95472
201904_s_at	CTDSPL	0.1401	-0.8778	-2.4313	-0.2916	-0.4687	-0.78586	-5.63823	-0.6744	-4.6295	-6.98289	-5.673	-4.7196	3.93374
1557961_s_at	---	-0.3255	0.5491	1.2231	0.2039	1.2439	0.5789	-4.26858	0.8681	-5.8954	-5.79868	-1.6038	-3.33967	3.91857
233379_at	FLJ14213	-3.257	-2.7217	-3.2962	-2.5564	-3.4266	-3.05158	-4.27326	-6.2433	-7.8283	-7.48598	-8.9658	-6.95933	3.90775
221704_s_at	FLJ12750	-5.9839	1.31	1.3969	1.6573	0.7916	-0.16562	-7.15509	1.0076	-7.2433	-7.20987	0.5349	-4.01315	3.84753
213572_s_at	SERPINB1	1.1043	0.2573	0.6842	1.9753	2.2281	1.24984	0.290229	-1.8355	-4.8868	-5.25627	-1.2884	-2.59535	3.84519
228726_at	SERPINB1	0.1599	-1.0559	-0.0973	0.9639	1.4973	0.29358	-0.81622	-1.3718	-6.357	-6.47817	-2.3718	-3.479	3.77258
218928_s_at	SLC37A1	-0.7824	-1.3786	-0.7929	2.0141	-1.7093	-0.52982	-3.98354	-5.0589	-4.7642	-1.87419	-5.4548	-4.22713	3.69731
226325_at	ADSSL1	-1.1871	-0.6561	-3.6188	-0.9574	-0.5299	-1.38986	-5.7062	-5.9127	-6.0398	-2.43859	-5.2765	-5.07476	3.6849
239605_x_at	TGFBR1	-1.4414	-1.5404	-2.4051	-1.0439	-2.3004	-1.74624	-7.12908	-8.7027	-2.2863	-5.06923	-3.9568	-5.42882	3.68258
223591_at	RNF135	0.7924	1.2229	1.7366	0.881	2.1294	1.35246	-3.30711	-3.2488	-2.4949	-1.69972	-0.7944	-2.30899	3.66145
202096_s_at	BZRP	-2.7293	2.5944	-4.1431	2.8555	2.2009	0.15568	-4.22457	-4.0589	-6.5328	2.02011	-4.6295	-3.48513	3.64081
239043_at	ZNF404	-0.4683	-3.8448	-1.0813	-3.4051	-2.5146	-2.26282	-5.45907	-6.2877	-7.9658	-6.50778	-3.2737	-5.89881	3.63599
211368_s_at	CASP1	0.696	-2.0493	-2.0734	-3.8201	0.5418	-1.341	-3.07114	-5.7799	-1.5522	-6.28071	-8.2002	-4.97683	3.63583
222303_at	---	1.9158	0.8979	3.0991	-0.5166	1.8798	1.4552	-2.21487	0.2069	-0.8319	-2.18897	-5.7486	-2.15549	3.61069
220307_at	CD244	-1.0716	0.8917	2.3703	2.1659	0.2831	0.92788	-2.49385	-1.9919	-1.9512	-0.82242	-6.138	-2.67947	3.60735
205222_at	EHHADH	-3.6547	-3.6153	-2.0374	-1.9942	-3.6367	-2.98766	-5.62205	-6.2653	-7.8283	-5.15207	-7.9658	-6.5667	3.57904
230986_at	---	-3.6082	-2.0613	-3.7065	-3.8283	-0.9731	-2.83548	-6.09505	-6.2877	-6.5873	-6.96462	-5.9127	-6.36947	3.53399
235384_at	LOC390916	2.3429	1.168	3.3355	2.4365	1.7552	2.20762	3.00868	-6.1178	0.2681	-1.6341	-2.1507	-1.32516	3.53278
227711_at	FLJ32942	2.4533	4.1963	3.4674	-2.9127	4.6599	2.37284	-0.249255	-1.7198	-4.904	4.09681	-3.0162	-1.15849	3.53133
230051_at	C10orf47	-3.0856	1.001	-6.8954	-0.3756	-0.9445	-2.06002	-3.65313	-7.3808	-2.4949	-6.80212	-7.5873	-5.58365	3.52363
239361_at	CABLES1	-5.0589	0.022	-6.6153	-0.4921	-0.7859	-2.58604	-5.11719	-5.6012	-6.673	-7.15348	-5.9479	-6.09855	3.51251
210715_s_at	SPINT2	0.3448	2.446	2.1102	3.0235	2.3629	2.05748	0.993805	-0.4336	2.6622	-5.71235	-4.6804	-1.43407	3.49155
212062_at	ATP9A	0.7298	-0.1818	-3.5328	2.8473	1.3508	0.24266	-6.55185	-2.5179	1.5837	-1.8307	-6.8283	-3.22901	3.47167
1557411_s_at	LOC203427	-5.0116	-7.7027	0.8236	0.0098	-0.0224	-2.38066	-4.73865	-6.7331	-4.4804	-9.08368	-4.2163	-5.85043	3.46977
209129_at	TRIP6	0.6698	-3.4933	1.2188	1.9725	1.6773	0.40902	-3.41975	-4.812	-2.7642	-2.05539	-2.1571	-3.04169	3.45071
225245_x_at	H2AFJ	-2.3047	2.2828	0.833	-0.8242	1.218	0.24098	-2.50292	-5.3219	-2.2338	-3.52151	-2.3525	-3.18653	3.42751
217143_s_at	TRA@ /// TRD@	5.3113	-6.8954	-3.2488	6.2654	5.1527	1.31704	-2.57707	-2.9817	4.0389	-3.75538	-5.2109	-2.09723	3.41427
1566698_at	---	-2.3688	-5.5873	-1.0764	-2.6171	-5.0398	-3.33788	-7.00681	-6.8283	-6.138	-6.64726	-7.1178	-6.74764	3.40976
220615_s_at	MLSTD1	1.4708	2.4482	1.2125	2.4198	0.4474	1.59974	-4.28532	-0.5068	0.1951	1.86893	-6.138	-1.77322	3.37296
210993_s_at	SMAD1	1.6811	1.0999	1.4218	1.4535	1.8219	1.49564	-3.18221	0.9255	0.6668	-3.56116	-4.2109	-1.8724	3.36804
216607_s_at	CYP51A1	-3.1976	1.8455	1.7895	2.1512	0.7357	0.66486	-2.7828	0.3068	-5.4173	-2.83112	-2.776	-2.70009	3.36495
235728_at	FLJ30726	-3.939	-0.9828	0.1614	-2.5047	-2.9931	-2.05164	-4.30352	-2.1897	-6.8954	-7.35927	-6.2877	-5.40712	3.35548
1558621_at	MGC11386	-5.2653	0.5607	-6.5064	-0.4921	-0.2612	-2.39286	-5.79049	-4.8783	-5.4422	-6.25697	-6.3104	-5.73567	3.34281
1569599_at	SAMSN1	-1.4779	-2.5513	-4.5804	-2.3674	-2.0445	-2.6043	-4.81407	-5.7486	-7.7027	-4.1859	-7.2433	-5.93891	3.33461
220330_s_at	SAMSN1	3.6618	2.6498	-3.4739	3.4585	2.6423	1.7877	1.10659	0.026	-1.3763	1.37629	-8.8283	-1.53914	3.32684
244740_at	---	-2.8531	-1.6358	0.4569	2.0971	-2.2765	-0.84228	-3.57044	-3.2709	-6.0783	-4.33618	-3.5228	-4.15573	3.31345
1556602_at	SLC19A2	-1.4501	-2.0128	-1.6206	-1.4485	-1.699	-1.6462	-7.30909	-1.6758	-3.2515	-4.85183	-7.7027	-4.95819	3.31199
1559051_s_at	C6orf150	-0.0862	-1.5995	-0.3393	-1.0239	-0.6716	-0.7441	-4.00022	-1.9247	-6.2877	-4.59514	-3.4707	-4.05569	3.31159
236562_at	ZNF439	1.9055	0.7077	1.208	0.397	0.9047	1.02458	-0.87734	0.2757	0.6874	-5.20866	-6.2653	-2.27764	3.30222
242881_x_at	LOC389048	0.4168	-3.4485	1.6454	1.1287	0.1557	-0.02038	-2.19497	-1.2647	-4.1844	-5.44916	-3.5129	-3.32123	3.30085
204198_s_at	RUNX3	3.2093	2.9754	2.8144	2.303	3.1312	2.88666	1.05228	-1.4454	-1.1963	-0.899686	0.4334	-0.411141	3.2978
228442_at	NFATC2	1.0169	1.6554	0.9811	1.3716	1.3806	1.28112	-2.51783	-0.4391	-1.0052	-0.373524	-5.6878	-2.00469	3.28581
225166_at	ARHGAP18	-1.8365	-1.6906	-3.4707	-1.2577	-2.8283	-2.21676	-6.85274	-4.7959	-6.2877	-2.94765	-6.5873	-5.49426	3.2775
204560_at	FKBP5	1.9989	0.8054	0.5376	2.2268	1.2868	1.3711	-7.32562	0.4166	-5.6153	0.0557412	2.9527	-1.90318	3.27428
239895_at	AQR	-1.9919	-2.917	-1.8314	-2.8826	-1.5547	-2.23552	-8.31427	-6.8954	-3.9748	-5.89045	-2.4485	-5.50468	3.26916
201564_s_at	FSCN1	-3.9703	-0.3823	-5.1078	2.8843	0.6953	-1.17616	-5.09637	-5.1482	-3.2189	-6.10008	-2.6171	-4.43613	3.25997
212203_x_at	IFITM3	4.3341	3.7953	0.8766	4.9966	4.0414	3.6088	0.403398	0	2.4635	2.88005	-3.9568	0.358029	3.25077
213830_at	TRD@	4.1321	-3.3104	-6.2216	5.6768	4.3823	0.93184	-3.33304	-4.2056	3.176	-2.59408	-4.6295	-2.31724	3.24908
1559964_at	FLJ38717	0.2731	0.4402	0.3311	0.1565	-0.4548	0.14922	-4.14515	-2.8868	-0.1386	-7.573	-0.7515	-3.09901	3.24823
205297_s_at	CD79B	-0.8667	-0.1626	-1.5812	1.1627	0.1142	-0.26672	-1.93869	-5.4675	-5.1584	-2.29992	-2.6915	-3.5112	3.24448
1559391_s_at	B4GALT5	0.1014	0.0737	1.5227	-0.2768	-0.1326	0.25768	-6.15016	-1.415	-0.8293	-6.61665	0.0887	-2.98448	3.24216
209421_at	MSH2	3.029	2.7361	1.9424	2.9331	3.2493	2.77798	-3.62288	2.9423	-0.8959	-0.257833	-0.2406	-0.414983	3.19296
239108_at	MLSTD1	0.6414	1.4686	0.3979	1.4401	0.4691	0.88342	-3.43716	-0.6911	-0.6883	0.050876	-6.7331	-2.29976	3.18318
1554579_a_at	MYO18B	3.4247	-0.8201	1.5334	1.6803	1.9225	1.54816	-1.81965	-2.4251	-2.1405	-4.78794	3.0515	-1.62434	3.1725
202982_s_at	ZAP128	0.6748	0.2319	1.5167	2.2777	1.6013	1.26048	-4.71707	-0.7037	-0.501	-4.27592	0.6408	-1.91138	3.17186
224301_x_at	H2AFJ	-2.3393	2.6433	0.5873	-1.5195	1.1297	0.1003	-1.78896	-3.1533	-2.2284	-4.62715	-3.5429	-3.06814	3.16844
216915_s_at	PTPN12	-2.1792	-1.3255	-1.3636	-1.0619	-1.5023	-1.4865	-7.25956	-5.4173	-1.517	-3.37541	-5.6584	-4.64554	3.15904
239364_at	---	-0.5816	0.7933	-1.4461	-0.3648	2.1681	0.11378	-4.17695	-2.8911	-0.2457	-3.57686	-4.3335	-3.04482	3.1586
227444_at	---	-1.4173	-2.9258	-0.4062	-0.2702	-0.5362	-1.11114	-3.84482	-3.0493	-8.0398	-6.18397	-0.2277	-4.26912	3.15798
215151_at	DOCK10	-1.4127	-1.5429	-3.2653	-1.8741	-1.9181	-2.00262	-6.13639	-2.4707	-4.0979	-5.54465	-7.4804	-5.14601	3.14339
224221_s_at	VAV3	-0.5096	0.7774	-2.4158	1.5626	0.2233	-0.07242	-4.54901	-2.1623	-0.2716	-1.26414	-7.8283	-3.21507	3.14265
223182_s_at	AGPAT3	0.7623	-0.3846	0.229	0.1786	-0.3846	0.08014	-4.06317	-5.2543	-4.4868	-1.37964	-0.1094	-3.05866	3.1388
201367_s_at	ZFP36L2	3.6284	3.4353	1.0794	0.6672	1.9924	2.16054	-7.03965	1.2045	1.47	-1.52119	1.006	-0.976069	3.13661
221766_s_at	FAM46A	-5.4051	4.3003	0.2536	3.8343	-0.1594	0.56474	-0.819381	-4.1792	-3.7524	-1.71279	-2.3884	-2.57043	3.13517
229390_at	LOC441168	-3.9794	0.5923	0.9931	0.4327	-0.2338	-0.43902	-3.13351	-0.6353	-2.3277	-6.39624	-5.357	-3.56995	3.13093
214452_at	BCAT1	0.1612	1.208	0.7066	2.1008	1.4859	1.1325	0.0986735	-0.4759	-0.737	-0.914836	-7.8954	-1.98489	3.11739
1563597_at	---	-0.7889	-2.1701	-4.5942	-0.3978	-1.643	-1.9188	-4.9627	-4.9748	-3.1897	-6.00235	-6.0398	-5.03387	3.11507
225912_at	TP53INP1	-0.3223	-1.2849	1.1836	1.3455	0.7379	0.33196	-0.423574	-0.2533	-2.1443	-4.8614	-6.1792	-2.77235	3.10431
1556814_a_at	---	-1.773	-2.2069	-4.4868	-1.9412	-1.4659	-2.37476	-4.94396	-5.7331	-7.7027	-5.01495	-3.9258	-5.4641	3.08934
211214_s_at	DAPK1	-5.673	-0.7423	-0.4454	-0.8365	-2.6859	-2.07662	-5.25052	-3.9434	-4.904	-6.14944	-5.4933	-5.14813	3.07151
204661_at	CD52	1.6972	1.9185	2.7174	3.5206	2.1741	2.40556	-0.487423	-3.3511	-1.5378	3.43777	-1.3555	-0.658811	3.06437
222288_at	---	3.9319	3.1745	1.052	0.3339	3.703	2.43906	-3.09333	3.5256	2.3168	-8.25055	2.3801	-0.624275	3.06334
242406_at	---	-3.3393	-0.9116	0.1829	0.2524	-0.1288	-0.78888	-6.00931	-0.959	-5.3929	-1.7817	-4.9931	-3.8272	3.03832
244533_at	---	0.4374	-0.3259	-0.9675	-1.4013	-3.0422	-1.0599	-4.88722	-2.077	-3.138	-5.41439	-4.939	-4.09112	3.03122
1569345_at	P2RX1	-2.3974	-0.6349	-0.391	-0.5076	-1.4787	-1.08192	-7.69065	-1.61	0.1964	-6.83628	-4.6224	-4.11258	3.03066
203303_at	TCTE1L	1.6273	1.7758	2.1518	2.3103	2.0431	1.98166	0.789107	-1.4659	-4.4235	-1.93438	1.8185	-1.04323	3.02489
244010_at	MLL3	0.0822	0.7522	0.4127	0.2857	0.1873	0.34402	-5.82038	-1.1701	-1.011	-4.48265	-0.8751	-2.67184	3.01586
222592_s_at	ACSL5	1.1559	-0.8578	1.2688	0.6246	-2.5462	-0.07094	-5.41898	-4.4548	-2.5649	0.964579	-3.9346	-3.08174	3.0108
219412_at	RAB38	-2.0116	-1.1552	-3.1053	-5.2433	0.6674	-2.1696	-1.56184	-6.6439	-6.6153	-4.3336	-6.7331	-5.17755	3.00795
203799_at	CD302	-4.7486	-1.0967	-0.4493	-2.0174	-3.9703	-2.45646	-4.12524	-7.5328	-7.7027	-4.67714	-3.2737	-5.46232	3.00586
210299_s_at	FHL1	-0.7217	0.5481	1.3497	0.4374	0.28	0.3787	-2.86766	-0.5496	-3.4112	-3.90984	-2.3929	-2.62624	3.00494
211499_s_at	MAPK11	-2.1727	-1.3205	-2.1546	-2.1241	-0.3835	-1.63108	-3.62957	-5.1278	-4.0256	-5.1697	-5.2216	-4.63485	3.00377
1558842_at	---	-1.9214	-0.3194	-0.3051	-2.737	-0.6647	-1.18952	-3.98892	-2.7179	-0.9658	-4.30074	-8.9658	-4.18783	2.99831
217728_at	S100A6	2.0149	3.5616	1.3879	3.812	0.5087	2.25702	-1.68079	-1.6999	-3.7217	1.78916	1.6102	-0.740605	2.99762
237770_at	---	-3.6259	-3.5496	-3.6012	-4.2433	-4.138	-3.8316	-5.73339	-5.7799	-8.3808	-6.5591	-7.6439	-6.81942	2.98782
214228_x_at	TNFRSF4	-1.8751	-1.035	2.4303	-0.7331	-1.7799	-0.59856	-2.79811	0.4069	-4.5942	-4.99529	-5.9479	-3.58572	2.98716
230176_at	UEV3	-0.4197	-1.5146	0.44	-3.319	-0.5705	-1.07676	-3.75579	-2.8804	-6.2877	-4.19932	-3.195	-4.06364	2.98688
203435_s_at	MME	-6.2216	1.8395	1.4712	-3.2324	0.7438	-1.0799	-2.63975	-3.7141	-3.0374	-5.74092	-5.1792	-4.06227	2.98237
227798_at	SMAD1	1.622	0.3355	1.6364	1.0963	2.3693	1.4119	-2.47961	1.0624	0.7448	-4.21812	-2.939	-1.56591	2.97781
239923_at	FOXO3A	-0.4247	-1.5505	-1.6082	-0.8874	-4.3688	-1.76792	-4.63153	-4.8201	-4.4612	-5.06516	-4.7255	-4.7407	2.97278
238271_x_at	---	0.1304	0.6239	0.4875	1.0907	0.5363	0.57376	-4.87731	-1.6565	-0.6543	-5.46551	0.74	-2.38272	2.95648
202314_at	CYP51A1	-7.4804	1.3724	2.1326	1.9745	1.4286	-0.11446	-1.83399	-0.0871	-2.6475	-6.74457	-3.9977	-3.06217	2.94771
209374_s_at	IGHM	-0.4521	-2.1623	0.5067	3.8143	-2.6529	-0.18926	-5.22957	-3.8573	-1.1475	-4.54257	-0.9056	-3.13651	2.94725
1559410_at	---	1.3775	1.1665	1.795	2.7017	1.1396	1.63606	-3.56542	0.3364	0.665	-2.73144	-1.2591	-1.31091	2.94697
223143_s_at	C6orf166	-1.1501	-0.2331	-0.0541	-0.6362	-2.3004	-0.87478	-7.73578	-6.8954	-1.0905	-1.95366	-1.2557	-3.78621	2.91143
1560397_s_at	KLHL6	-1.5353	-0.226	-0.8059	-0.1565	0.1126	-0.52222	-4.7393	-1.4691	-3.6403	-2.94365	-4.3688	-3.43223	2.91001
238919_at	PCDH9	-3.7179	-0.3346	3.3654	-3.1278	-3.3219	-1.42736	-5.6636	-0.412	-3.7447	-9.12134	-2.7312	-4.33457	2.90721
1568780_at	OR7E140P /// LOC389634 /// LOC441268 /// LOC441320 /// LOC441616	2.2632	1.1903	2.1623	2.2172	0.1635	1.5993	-3.04855	1.0467	-0.3767	-1.90059	-2.2557	-1.30697	2.90627
204908_s_at	BCL3	-5.8783	-0.8267	0.6978	-1.4321	-1.5303	-1.79392	-5.69043	-6.673	-2.3823	-2.7784	-5.9658	-4.69799	2.90407
211529_x_at	HLA-G	2.7672	4.756	3.6267	4.6125	2.4018	3.63284	-1.73733	0.7172	0.631	2.45432	1.6282	0.738679	2.89416
225150_s_at	RTKN	-1.7661	-3.0954	-0.8125	-0.9351	-1.7141	-1.66464	-4.54098	-4.6295	-0.8965	-6.91454	-5.7799	-4.55228	2.88764
1560371_at	LOC401321	-1.9225	-0.8463	-1.2461	-0.7879	-1.0985	-1.18026	-4.88227	-5.2216	-1.1022	-6.63453	-2.3974	-4.0476	2.86734
225285_at	BCAT1	2.9119	3.541	3.9157	4.1722	3.9804	3.70424	3.37021	3.8368	2.7279	1.22007	-6.9302	0.844956	2.85928
236882_at	---	-7.1584	-2.9862	-1.3467	-5.3808	-1.5303	-3.68048	-6.87083	-7.3335	-6.8954	-3.11252	-8.4804	-6.53853	2.85805
200665_s_at	SPARC	-4.2543	-0.4994	-1.0979	1.2385	0.2954	-0.86354	-4.44714	-5.0303	0.2678	-4.67987	-4.7103	-3.71996	2.85642
204689_at	HHEX	-3.6915	2.3896	-1.7179	2.6575	2.4486	0.41726	-2.11108	-2.3306	-0.4651	-1.29741	-5.9839	-2.43762	2.85488
243356_at	---	-1.5538	0.8846	-0.9307	1.1677	1.1813	0.14982	-3.33394	-1.9116	-0.6901	-4.7906	-2.7939	-2.70403	2.85385
205727_at	TEP1	-1.4965	-2.2667	-2.1963	-2.2948	-1.3607	-1.923	-5.86054	-5.4051	-2.5977	-5.97939	-4.0209	-4.77273	2.84973
243469_at	ELF2	0.1552	-0.2365	0.5757	0.5091	1.0468	0.41006	-4.07987	-1.3467	-1.4612	-5.38722	0.0884	-2.43732	2.84738
203828_s_at	IL32	5.105	5.4806	-0.1714	1.9411	5.4911	3.56928	-0.246978	3.2934	0.6509	4.12012	-4.195	0.724488	2.84479
1555536_at	---	-2.7779	-0.5467	-3.904	1.0298	-1.5454	-1.54884	-4.88059	-2.1418	-5.6012	-4.22488	-5.1178	-4.39325	2.84441
240351_at	---	-0.3037	-1.5881	-2.357	-2.4143	-4.1636	-2.16534	-6.87802	-2.3748	-1.5743	-7.04221	-7.1584	-5.00554	2.8402
205027_s_at	MAP3K8	0.4255	-0.5804	-1.4383	-0.2146	0.0574	-0.35008	-3.85441	-3.9214	-0.9159	-3.90976	-3.3393	-3.18815	2.83807
219279_at	DOCK10	1.48	0.663	0.5834	1.2301	1.1509	1.02148	-0.604636	-1.4747	-0.1779	0.114225	-6.9302	-1.81464	2.83612
218272_at	FLJ20699	-4.7255	0.2862	-3.3838	-0.1565	-0.6887	-1.73366	-4.38656	-5.9479	-4.8283	-1.85039	-5.8283	-4.56829	2.83463
218806_s_at	VAV3	0.4953	1.7859	-0.9624	2.5947	1.6809	1.11888	-2.75701	-0.0122	1.4963	-0.442518	-6.8614	-1.71537	2.83425
215123_at	---	2.1812	1.7632	3.2573	1.2553	1.3175	1.9549	-5.72871	0.7996	2.0611	-3.07999	1.555	-0.8786	2.8335
214677_x_at	IGL@ /// IGLC2	-2.5113	-0.3393	-0.3234	1.6007	0.1581	-0.28304	-3.93216	-2.2189	-1.1329	-2.79908	-5.4804	-3.11269	2.82965
243617_at	LOC152485	-2.3047	-2.1546	-2.3853	-0.6615	-0.7269	-1.6466	-5.70616	-1.9714	-5.2653	-5.54548	-3.8531	-4.46829	2.82169
228113_at	RAB37	2.271	1.7367	1.3592	0.4659	1.5337	1.4733	0.520022	0.2253	3.3546	-3.80164	-7.0398	-1.3483	2.8216
215933_s_at	HHEX	-4.8283	3.4251	-1.5986	3.6412	2.8424	0.69636	-3.97982	-2.5014	-0.1209	-1.08892	-2.8975	-2.11771	2.81407
222330_at	PDE3B	-2.0012	-1.928	-2.7331	-2.3119	-1.3415	-2.06314	-4.92463	-5.9479	-3.3868	-7.5796	-2.5212	-4.87203	2.80889
220582_at	---	-0.5237	-1.5162	-0.6827	-1.5769	-2.8826	-1.43642	-7.57515	-2.3321	-0.9709	-6.89822	-3.4485	-4.24497	2.80855
219730_at	MED18	-1.5129	-1.7274	-0.9219	-1.7939	-1.0481	-1.40084	-5.37056	-5.4422	-2.8427	-5.06516	-2.3248	-4.20908	2.80824
206574_s_at	PTP4A3	1.7823	-2.402	-1.0571	-1.2941	-0.735	-0.74118	-5.45003	-2.8039	-2.8975	-0.579916	-5.9839	-3.54305	2.80187
208501_at	---	-2.7524	-0.2116	-7.0783	2.7371	-1.9368	-1.8484	-5.34367	-2.6118	-3.7408	-5.31657	-6.2216	-4.64689	2.79849
218832_x_at	ARRB1	-0.4832	-2.2751	-5.8614	-0.6219	-0.904	-2.02912	-4.99935	-4.2002	-3.7179	-6.14685	-5.0589	-4.82464	2.79552
224996_at	MGC34646	-7.3808	0.1054	0.2036	0.1233	0.5253	-1.28464	-7.71229	-2.2243	-1.0511	-0.445373	-8.9658	-4.07977	2.79513
228678_at	MGC33692	-4.7331	-0.6135	-1.1266	0.1563	-0.7769	-1.41876	-6.85554	-4.4485	-2.57	-3.62338	-3.57	-4.21348	2.79472
228353_x_at	STS-1	1.7522	-1.152	0.6926	1.0623	2.8675	1.04452	-1.42484	-1.0698	-3.6657	-0.486452	-2.0868	-1.74672	2.79124
230005_at	DKFZp313A2432	-2.2962	-0.6421	0.1697	-0.1143	1.14	-0.34858	-7.27373	-0.0445	0.7864	-1.28453	-7.8283	-3.12893	2.78035
1553219_a_at	AMMECR1	-1.532	-1.2557	-1.2096	-0.2019	-1.0728	-1.0544	-4.86409	-5.0685	-6.2653	-1.81588	-1.131	-3.82895	2.77455
244406_at	LOC388508	-1.0838	-1.0923	-0.2495	-0.1607	-1.4604	-0.80934	-4.15732	-3.2136	-1.9094	-5.86968	-2.7486	-3.57972	2.77038
213502_x_at	LOC91316	0.3235	3.4874	3.2213	4.3121	3.2825	2.92536	-1.4425	0.966	1.5734	-0.71555	0.4097	0.15821	2.76715
1565876_x_at	NUP153	-2.8262	-4.0783	-2.357	-2.7839	-2.0807	-2.82522	-7.80181	-6.6439	-2.6206	-7.48625	-3.3899	-5.58849	2.76327
208763_s_at	DSIPI	-2.6897	1.333	0.4168	4.8184	0.7198	0.91966	-0.0661956	-1.5014	-3.4771	-3.43611	-0.7317	-1.8425	2.76216
1570078_a_at	DOCK5	-1.1304	-1.5253	-4.7331	-1.429	-5.3335	-2.83026	-5.22983	-5.5598	-4.9931	-6.01847	-6.1584	-5.59192	2.76166
214505_s_at	FHL1	-0.4588	1.1185	0.8692	1.0048	-0.2461	0.45752	-3.60307	-0.5324	-1.4352	-4.96115	-0.9782	-2.302	2.75952
215599_at	SMA4	3.1487	2.6276	2.8961	2.6327	3.0252	2.86606	-4.34405	1.9789	3.305	-3.59601	3.2029	0.109347	2.75671
205234_at	SLC16A4	-1.3696	-1.6038	-2.5047	-2.7919	-1.3651	-1.92702	-7.92198	-4.6153	-1.1335	-8.29923	-1.4485	-4.6837	2.75668
238587_at	STS-1	1.9479	-0.3618	1.1639	2.3391	3.7083	1.75948	-1.67738	-0.1539	-1.815	0.476331	-1.813	-0.99659	2.75607
226517_at	BCAT1	2.4615	3.0327	3.3406	3.8915	3.7129	3.28784	2.07556	2.9173	1.8548	0.251667	-4.4235	0.535166	2.75267
210916_s_at	CD44	-1.0416	0.7153	-1.3386	1.2594	-1.537	-0.3885	-4.3151	-1.4965	-2.0565	-2.63953	-5.1897	-3.13947	2.75097
218435_at	DNAJD1	-2.2447	0.7812	2.4723	-6.9658	3.4086	-0.50968	-4.82295	-4.7563	-1.3771	1.48772	-6.8283	-3.25939	2.74971
230206_at	---	2.2009	0.6321	-3.7065	1.8756	-2.1291	-0.2254	-5.53729	-1.3299	0.9211	-1.43621	-7.4804	-2.97254	2.74714
1556202_at	SRGAP2	-1.7505	-1.9851	-1.9647	-0.9518	-2.0093	-1.73228	-5.59108	-6.4804	-2.0917	-5.23785	-2.9954	-4.47929	2.74701
213915_at	NKG7	3.4768	2.0528	0.4695	2.1953	0.7752	1.79392	-1.37768	-6.3808	0.9945	3.36115	-1.3622	-0.953006	2.74693
237215_s_at	TFRC	3.4154	2.5219	1.7866	3.3842	1.9344	2.6085	-5.23056	-0.5821	1.0938	2.02568	2.0257	-0.133496	2.742
206301_at	TEC	-2.402	-1.0868	-3.6804	-0.6074	-1.8943	-1.93418	-4.31192	-4.7799	-4.7255	-5.90763	-3.6547	-4.67593	2.74175
225128_at	KDELC2	0.1341	1.5933	1.1538	1.1995	-1.1103	0.59408	-2.86531	1.2745	-4.9568	-0.456395	-3.7331	-2.14742	2.7415
235421_at	MAP3K8	-1.2481	-1.6109	-2.0589	-0.5154	-1.1943	-1.32552	-5.45519	-3.3959	-1.6611	-4.3008	-5.5064	-4.06388	2.73836
244074_at	---	-1.3906	-2.4917	-2.3061	-2.5564	-2.0303	-2.15502	-5.57576	-5.4297	-2.1078	-3.96812	-7.3808	-4.89244	2.73742
204083_s_at	TPM2	-1.1197	0.2671	-1.7207	-0.9551	-0.6666	-0.839	-7.06261	-3.3248	-0.0003	-6.22398	-1.2681	-3.57596	2.73696
225219_at	SMAD5	2.5294	2.1873	2.0268	2.203	2.5557	2.30044	-0.458219	1.7548	2.1143	0.698037	-6.2877	-0.435756	2.7362
235094_at	TPM4	1.2216	2.1839	0.9544	3.0196	4.034	2.2827	-3.02293	0.5372	3.6408	-0.119804	-3.2934	-0.451627	2.73433
1559020_a_at	---	-1.3481	-1.8314	-1.8273	-1.3119	-1.1539	-1.49452	-6.27297	-4.8039	-1.6484	-7.15361	-1.2502	-4.22581	2.73129
210298_x_at	FHL1	-1.191	0.5853	0.7613	0.7606	-0.2626	0.13072	-4.24	-0.3688	-1.9817	-5.04597	-1.3474	-2.59677	2.72749
204040_at	RNF144	3.1103	0.7388	-0.1062	-0.1206	3.0697	1.3384	-0.264815	1.0387	1.3306	-1.55407	-7.4804	-1.386	2.7244
1563016_at	ACACA	-3.1871	-3.9479	-2.2821	-3.9885	-2.4251	-3.16614	-6.98235	-2.0553	-5.2543	-7.25615	-7.8954	-5.8887	2.72256
210044_s_at	LYL1	-0.1119	2.4824	-0.5492	4.2246	2.6175	1.73268	-4.22147	-0.3741	1.5767	0.756732	-2.6675	-0.985927	2.71861
1556739_at	FLJ35785	-4.6953	-1.5522	-3.8783	1.8871	-0.3474	-1.71722	-4.61961	-3.8699	-4.5262	-3.81501	-5.3452	-4.43519	2.71797
204168_at	MGST2	1.6325	0.3371	0.132	2.1272	1.9318	1.23212	-3.26273	-1.5726	0.4603	1.11147	-4.1329	-1.47929	2.71141
232843_s_at	DOCK8	2.7894	1.6422	2.5432	2.6663	3.2718	2.58258	1.45124	1.7527	2.5277	1.16186	-7.5328	-0.12786	2.71044
223709_s_at	WNT10A	-3.0069	0.3957	0.949	-2.5462	-3.0256	-1.4468	-2.36192	-2.4251	-6.2002	-4.9238	-4.8699	-4.15618	2.70938
242321_at	---	-0.4177	-1.1546	-2.4771	-1.7283	-3.2216	-1.79986	-4.98936	-2.3205	-6.357	-5.43987	-3.4204	-4.50543	2.70557
1561276_at	DOCK5	-1.3868	-2.8699	-5.1792	-3.6693	-5.4422	-3.70948	-3.73664	-7.0398	-5.7642	-7.48542	-8.0398	-6.41317	2.70369
236561_at	TGFBR1	0.2546	1.0875	-0.9647	0.5959	-1.1285	-0.03104	-2.16951	-1.8922	0.0968	-4.2336	-5.4422	-2.72814	2.6971
204487_s_at	KCNQ1	-3.6439	-5.6439	0.437	0.8231	-4.6295	-2.53144	-6.53698	-4.9302	-4.8365	-4.68897	-5.0979	-5.21811	2.68667
1557571_at	---	-2.6859	-4.0493	-4.2056	-3.6153	-2.6785	-3.44692	-5.91171	-5.5598	-5.3452	-6.30188	-7.5328	-6.13028	2.68336
201328_at	ETS2	3.1335	1.8727	4.0252	1.2358	2.6849	2.59042	-0.266233	1.8584	0.7466	-0.921048	-1.8783	-0.0921161	2.68254
207091_at	P2RX7	-0.6748	-4.1028	-1.1115	-4.8783	-0.7794	-2.30936	-4.88182	-4.357	-5.2002	-5.39239	-5.1278	-4.99184	2.68248
220585_at	FLJ22761	-4.6367	-2.0139	-0.685	-4.5328	-2.5295	-2.87958	-5.64835	-6.0209	-4.7642	-6.30731	-5.0685	-5.56185	2.68227
236495_at	PBEF1	-3.9083	-2.4391	-3.4868	-2.2216	-3.8324	-3.17764	-6.02044	-7.2002	-7.4297	-5.7482	-2.8932	-5.85835	2.68071
223581_at	ZNF577	0.6734	0.5263	0.142	-0.0067	0.3219	0.33138	-2.45999	-0.2287	1.0692	-4.89282	-5.2324	-2.34894	2.68032
1565692_at	---	-0.863	-0.2287	2.2858	-0.3463	-0.8489	-0.00022	-5.70913	-1.3921	-0.2454	-5.93191	-0.1159	-2.67889	2.67867
206866_at	CDH4	-1.716	0.4127	-1.8836	1.3043	-1.6233	-0.70118	-3.79452	-4.1482	-0.6929	-0.87853	-7.3808	-3.37899	2.67781
235854_x_at	ROCK1	-1.6804	-0.8186	-4.3047	-0.4937	-1.399	-1.73928	-7.21035	-3.9703	-2.7979	-4.34965	-3.7447	-4.41458	2.6753
1552771_a_at	LIN9	-8.3808	-3.7293	-3.458	-3.7642	-4.227	-4.71186	-7.32277	-6.4051	-6.6439	-8.59468	-7.9658	-7.38645	2.67459
224856_at	FKBP5	3.6045	2.4437	2.3843	3.5181	2.9438	2.97888	-0.826492	2.8643	-6.1584	1.4935	4.1557	0.305722	2.67316
226764_at	LOC152485	-0.4074	-0.3408	-0.6771	0.4569	0.0674	-0.1802	-4.73125	-1.5632	-1.4127	-4.07394	-2.4771	-2.85164	2.67144
204949_at	ICAM3	3.0154	3.5031	1.5709	4.2089	3.5805	3.17576	1.17206	0.6399	3.6047	2.8693	-5.7642	0.504351	2.67141
204468_s_at	TIE1	-7.7642	-1.7264	-3.5666	-3.0116	0.2829	-3.15718	-6.74662	-6.5873	-2.0758	-5.89975	-7.8283	-5.82755	2.67037
202599_s_at	NRIP1	2.4678	1.5819	2.2893	1.3411	1.9915	1.93432	-4.37428	1.0007	0.5279	-3.35081	2.5378	-0.731737	2.66606
201601_x_at	IFITM1	5.4431	5.8039	3.3165	5.0513	4.5286	4.82868	2.15171	1.7592	4.6786	3.43296	-1.2089	2.16271	2.66597
202718_at	IGFBP2	4.5932	5.5716	5.1717	4.7912	3.6118	4.7479	-3.17621	4.0578	3.0332	3.20277	3.2925	2.08201	2.66589
1554769_at	FLJ32130	-0.7794	-0.8283	0.8612	-0.385	-0.6255	-0.3514	-5.46097	-0.9024	-0.9094	-6.50927	-1.2919	-3.01479	2.66339
221641_s_at	ACATE2	-0.2973	0.4701	0.3838	1.8101	0.5057	0.57448	-4.22561	0.6511	-3.1329	1.04842	-4.7799	-2.08778	2.66226
209344_at	TPM4	0.8467	2.827	0.7843	3.913	3.8517	2.44454	-1.36049	1.8988	2.4142	1.84086	-5.8783	-0.216986	2.66153
216191_s_at	TRA@ /// TRD@	5.3954	-8.4804	-6.0209	6.2638	5.2654	0.48466	-2.80175	-3.5328	3.3574	-4.91722	-2.9817	-2.17521	2.65987
234489_at	QKI	-5.0589	-4.088	-4.8531	-4.2163	-3.8039	-4.40404	-7.35974	-7.0783	-7.8283	-8.64287	-4.3929	-7.06042	2.65638
220775_s_at	UEV3	-1.1392	-1.6693	-0.5031	-4.772	-1.4884	-1.9144	-3.85015	-3.4836	-5.9302	-3.50532	-6.0783	-4.56951	2.65511
202600_s_at	NRIP1	2.0927	1.907	2.3491	1.298	2.4044	2.01024	-3.98739	1.3771	0.5853	-4.1876	3.0347	-0.635579	2.64582
1558937_s_at	LOC153561	1.0328	0.7831	0.4255	0.6878	0.7889	0.74362	-5.16324	-0.0936	1.3342	-7.33871	1.7838	-1.89551	2.63913
229391_s_at	LOC441168	-5.9127	-0.5224	-0.4204	0.2987	-1.3393	-1.57922	-5.20615	-1.4675	-2.7141	-6.04707	-5.6439	-4.21574	2.63652
227007_at	LOC255104	-5.0979	-2.8059	-0.9518	-0.7032	-4.3748	-2.78672	-5.30654	-4.7179	-5.1897	-5.53596	-6.357	-5.42142	2.6347
211986_at	AHNAK	0.9967	0.7553	-3.6188	-0.2962	0.1715	-0.3983	-0.756204	-3.737	-4.0783	-4.49393	-2.0954	-3.03217	2.63387
244395_at	---	-2.4804	-2.5195	-1.6565	-3.0807	-2.3733	-2.42208	-5.82225	-2.5113	-6.8283	-7.09961	-3.0116	-5.05461	2.63253
226991_at	NFATC2	0.909	1.123	0.1057	0.8239	0.3309	0.6585	-1.40426	-1.89	-1.0428	0.0761223	-5.6012	-1.97243	2.63093
242463_x_at	ZNF600	0.6746	0.6235	0.6509	1.074	0.7347	0.75154	-3.77683	-1.949	-1.1278	-1.1758	-1.3674	-1.87937	2.63091
215946_x_at	IGLL1 /// LOC91316	-1.1642	2.0925	1.7111	3.5162	1.9523	1.62158	-1.67484	-0.8588	-0.1408	-0.989448	-1.3674	-1.00626	2.62784
201508_at	IGFBP4	-0.4576	1.1826	-2.5429	-6.5064	1.3846	-1.38794	-2.44997	-4.8699	-2.5113	-6.39067	-3.8489	-4.01415	2.62621
228107_at	---	0.2642	1.4102	1.8666	0.8813	1.3964	1.16374	0.0998316	1.9348	-4.7486	-4.27022	-0.3001	-1.45686	2.6206
214390_s_at	BCAT1	-0.4683	0.3767	0.2748	1.3238	0.0759	0.31658	-2.09291	-0.9714	-1.1838	-0.693599	-6.5598	-2.3003	2.61688
220637_at	FLJ22746	-2.2002	-3.2849	-2.4282	-0.4208	-0.6126	-1.78934	-3.26901	-5.8954	-1.6962	-5.624	-5.5462	-4.40616	2.61682
1558124_at	LOC134492	-1.3335	-0.6588	-0.131	-0.6855	-0.959	-0.75356	-4.48499	-3.6188	-3.0186	-5.21491	-0.5096	-3.36938	2.61582
226677_at	ZNF521	-5.4675	1.7844	-2.1871	1.038	1.4306	-0.68032	-4.65528	0.6668	-1.3183	-5.4416	-5.7179	-3.29326	2.61294
213280_at	GARNL4	-0.2355	1.3483	-5.3104	2.7678	0.5497	-0.17602	-0.233745	-0.6925	-0.5014	-6.26285	-6.2433	-2.78676	2.61074
222313_at	CNOT2	-0.3603	0.0602	-1.5462	0.3389	-0.3592	-0.37332	-6.199	-0.7879	-0.7612	-5.25848	-1.8997	-2.98126	2.60794
244125_at	MGC70870	-2.8262	-2.5821	-1.6776	-2.9062	-0.343	-2.06702	-7.0507	-1.8975	-6.5064	-5.95285	-1.9658	-4.67465	2.60763
208729_x_at	HLA-B	2.6935	4.9785	3.9	4.9139	3.1249	3.92216	-1.66165	1.8307	1.6026	3.25156	1.5533	1.3153	2.60686
239549_at	M-RIP	0.895	0.1969	-0.2842	-0.1969	0.1526	0.15268	-5.90374	-0.522	-0.2119	-5.00606	-0.6259	-2.45392	2.6066
244267_at	---	-0.8646	0.9477	0.7003	-1.255	0.5313	0.01194	-5.35958	-0.5195	-1.3176	-4.41552	-1.357	-2.59384	2.60578
221773_at	ELK3	0.8441	-0.5117	1.0494	1.9073	-1.4548	0.36686	-0.00246618	-0.4224	-7.5873	-2.38498	-0.7974	-2.23891	2.60577
1558592_at	---	-1.643	-2.0233	-3.2243	-2.3133	-0.8986	-2.0205	-7.35288	-2.4173	-2.8059	-7.19264	-3.3423	-4.6222	2.6017
210060_at	PDE6G	0.2473	-1.2653	-2.0058	-4.2653	-0.1861	-1.49504	-2.39945	-3.4901	-5.0685	-4.94866	-4.5735	-4.09604	2.601
234596_at	---	-3.2029	-3.1329	-4.2821	-6.6153	-2.9236	-4.03136	-7.11569	-5.5873	-7.3808	-6.78751	-6.2653	-6.62732	2.59596
34210_at	CD52	1.5995	1.9755	2.6369	3.4211	2.2493	2.37646	0.0351801	-2.1278	-0.9737	3.26437	-1.2509	-0.210569	2.58703
236988_x_at	ITGB2	-2.9434	-0.9748	-1.1617	-0.1789	-1.454	-1.34256	-5.31315	-4.8365	-5.0589	-1.75536	-2.6785	-3.92848	2.58592
209448_at	HTATIP2	-7.0783	0.3794	2.1545	1.5453	2.2702	-0.14578	-2.6297	-3.0685	-3.3688	-5.15067	0.5825	-2.72703	2.58125
204857_at	MAD1L1	1.255	0.0759	1.2035	2.7023	3.2265	1.69264	-3.89248	-1.3831	0.6008	-0.496968	0.7464	-0.88507	2.57771
1553269_at	FLJ90036	1.1986	-1.4982	0.6242	-0.4884	-2.1805	-0.46886	-2.01095	-2.0517	-0.7461	-2.82275	-7.5873	-3.04376	2.5749
1565799_at	---	-5.0398	-4.0398	-5.0209	-6.1792	-3.662	-4.78834	-8.53662	-7.4804	-6.8954	-9.39923	-4.4933	-7.36099	2.57265
241885_at	TAF15	1.3335	0.1196	0.915	0.2772	0.6026	0.64958	-5.26739	-2.57	0.3778	-2.36417	0.2336	-1.91803	2.56761
238303_at	SIMP	0.0982	0.8528	-0.7904	2.2548	2.3044	0.94396	-3.97182	-0.1373	0.665	-2.24344	-2.422	-1.62191	2.56587
1554397_s_at	UEV3	-0.2526	-1.221	-0.2072	-4.1482	-0.6934	-1.30448	-3.5399	-5.6584	-3.5977	-2.70859	-3.8406	-3.86904	2.56456
206632_s_at	APOBEC3B	-2.5113	2.9143	-1.4399	2.879	-0.7013	0.22816	-0.961062	-3.1004	-2.8427	1.98946	-6.7331	-2.32956	2.55772
1555515_a_at	C1orf2	-1.6822	-2.1818	-2.7331	-2.872	-5.0493	-2.90368	-7.33894	-5.4804	-2.2821	-5.84664	-6.357	-5.46102	2.55734
232088_x_at	---	-2.9635	-4.5942	-2.0577	-1.9828	-2.1831	-2.75626	-2.59999	-4.195	-6.4297	-6.2363	-7.0783	-5.30786	2.5516
243299_at	VRK2	-4.1636	-1.9828	-3.2136	-1.3808	-1.5899	-2.46614	-5.7156	-3.9839	-4.6153	-2.39225	-8.3808	-5.01757	2.55143
1569291_at	MGC12760	-0.715	-0.1956	-0.5718	-1.7009	-0.6939	-0.77544	-4.87472	-3.8954	-0.9551	-5.90793	-0.9948	-3.32559	2.55015
202820_at	AHR	-2.5873	-4.357	-4.2109	-4.8531	0.5051	-3.10064	-1.93094	-7.0398	-4.1533	-8.49715	-6.6153	-5.6473	2.54666
214450_at	CTSW	-3.5031	3.5745	-1.6832	2.3518	0.311	0.2102	-4.17111	-4.6953	-0.7427	3.46054	-5.5328	-2.33627	2.54647
1564950_at	---	-2.7009	-3.5804	-4.939	-3.553	-4.4173	-3.83812	-7.79626	-7.6439	-3.2433	-5.24751	-7.9658	-6.37935	2.54123
221666_s_at	PYCARD	1.0731	0.8133	0.3448	-0.0698	1.4163	0.71554	-0.92778	-3.6188	-0.0151	1.19508	-5.7331	-1.81994	2.53548
1556054_at	TBC1D8	-0.3929	-0.5059	1.4595	-0.0067	-1.6593	-0.22106	-5.68316	-0.0439	-1.1552	-4.62416	-2.2737	-2.75602	2.53496
205309_at	SMPDL3B	-7.6439	-3.5362	-5.7331	-1.3083	-4.0637	-4.45704	-6.73126	-6.4051	-7.1584	-7.41866	-7.2433	-6.99134	2.5343
232774_x_at	LOC284307	0.1617	-0.8526	-0.0825	0.0421	-0.3925	-0.22476	-3.81698	-5.7799	-0.707	-1.31043	-2.1805	-2.75896	2.5342
227522_at	LOC134147	-4.195	-6.2653	-6.7331	0.2476	2.4895	-2.89126	-4.70219	-6.0589	-4.0783	-5.51235	-6.7642	-5.42319	2.53193
228444_at	---	-0.5598	-4.2163	-7.2002	-0.7231	-1.3445	-2.80878	-5.55659	-5.7642	-3.3393	-6.5981	-5.4422	-5.34008	2.5313
207039_at	CDKN2A	-3.4933	-4.673	0.7906	0.7293	-4.5873	-2.24674	-3.03874	-3.0979	-5.2653	-5.77215	-6.673	-4.76942	2.52268
1569142_at	RFP2	1.0202	1.4032	0.7469	0.5374	0.9697	0.93548	-4.3617	0.1008	0.4242	-3.61868	-0.4747	-1.58601	2.52149
1554633_a_at	MYT1L	-0.1678	-0.3763	-6.4548	-0.9051	-3.3808	-2.25696	-3.76214	-6.6153	-6.2002	-3.47179	-3.8324	-4.77636	2.5194
201540_at	FHL1	1.3622	2.7424	3.5755	2.5869	2.9497	2.64334	0.727849	2.6744	-0.9602	-1.9598	0.1417	0.12479	2.51855
221581_s_at	WBSCR5	-2.2962	1.3573	-2.5245	3.2682	1.193	0.19956	-3.10802	-2.0209	-2.8783	1.08672	-4.6657	-2.31724	2.5168
1569468_at	LOC441002	-4.1688	-3.7293	-6.6153	-3.4297	-3.8783	-4.36428	-7.57159	-7.2877	-2.61	-7.96967	-8.9658	-6.88095	2.51667
238002_at	GOLPH4	-3.9127	-0.3978	2.4998	3.0606	2.3366	0.7173	-3.5941	-4.1897	0.7142	-2.90168	0.977	-1.79885	2.51615
203628_at	IGF1R	2.4066	-0.3155	1.953	0.5329	0.5363	1.02266	-4.87036	-0.0192	1.8478	-5.67919	1.2537	-1.49345	2.51611
1558447_at	JMJD2B	-2.1976	0.0794	-0.3266	-1.8242	-1.5649	-1.16678	-5.30422	-5.088	-0.9799	-5.74404	-1.2976	-3.68275	2.51597
240777_at	---	-6.0398	-3.3335	-1.1956	-2.2056	-1.6179	-2.87848	-5.30007	-5.4548	-4.9748	-5.76589	-5.4675	-5.39261	2.51413
231109_at	CUGBP2	-0.6999	-0.1475	-1.9977	2.4637	0.3115	-0.01398	-3.59522	-0.161	-0.772	-2.49022	-5.6012	-2.52393	2.50995
238044_at	---	-1.6091	-1.0139	-1.1469	0.454	-1.4266	-0.9485	-4.97037	-1.3503	-1.8232	-5.48949	-3.6584	-3.45835	2.50985
226869_at	---	0.1201	-2.2297	-6.5328	-0.4572	-0.4884	-1.9176	-3.15723	-6.7027	0.2911	-6.22228	-6.3335	-4.42492	2.50732
213733_at	MYO1F	-0.4001	0.6192	-2.7331	1.4808	0.3435	-0.13794	-1.78476	-3.5328	-4.8868	-0.772096	-2.2461	-2.64451	2.50657
206099_at	PRKCH	2.4791	1.1292	2.1076	3.2042	1.324	2.04882	-0.94783	1.1809	2.1831	1.65507	-6.357	-0.457151	2.50597
243134_at	---	1.3014	0.6685	0.9999	-0.5505	0.5188	0.58762	-5.85323	-0.4945	-0.3707	-3.29081	0.4218	-1.91749	2.50511
1557905_s_at	CD44	-0.963	1.4749	-0.8432	1.7936	-0.5019	0.19208	-1.79007	-1.5649	-1.4812	-2.07723	-4.6439	-2.31146	2.50354
238058_at	LOC150381	0.6447	-3.8039	0.4949	1.2322	0.8922	-0.10798	0.932113	0.0066	-5.812	-1.66936	-6.5064	-2.60981	2.50183
215294_s_at	SMARCA1	-6.5873	-2.2877	-7.7642	-1.443	-0.4458	-3.7056	-7.24594	-2.9794	-5.7799	-8.34759	-6.673	-6.20517	2.49957
220643_s_at	FAIM	0.285	0.0906	1.2763	2.9467	1.6122	1.24216	-2.00148	-3.161	0.1547	-0.758788	-0.4905	-1.25141	2.49357
204197_s_at	RUNX3	2.1244	2.1078	2.6862	1.7121	2.5349	2.23308	1.20904	-1.3831	-0.5705	-1.03108	0.4734	-0.260447	2.49353
235371_at	LOC389129	4.4223	4.0611	0.8747	0.6147	4.0175	2.79806	-2.50349	1.9805	2.3419	-3.7174	3.4272	0.305741	2.49232
213737_x_at	DKFZp434P162	1.8157	5.6195	2.3912	6.3966	5.2623	4.29706	0.820746	1.0287	1.7281	2.61944	2.8322	1.80584	2.49122
201906_s_at	CTDSPL	0.1786	-1.2183	-1.1172	-1.0667	0.2989	-0.58494	-4.12476	-0.3662	-4.4485	-3.44139	-2.9931	-3.07479	2.48985
225102_at	MGLL	-2.7217	0.2916	-2.5429	1.6415	0.7856	-0.50918	-2.90374	-6.4804	-2.2488	-1.42597	-1.9291	-2.9976	2.48842
235721_at	DTX3	0.9043	0.3651	1.636	-0.0589	1.6322	0.89574	0.0407292	1.0991	-6.0589	-3.82435	0.7874	-1.5912	2.48694
241742_at	PRAM-1	-2.3234	-2.5328	-5.9658	-0.9351	-1.4691	-2.64524	-6.46934	-2.1976	-4.6295	-6.48421	-5.8783	-5.13179	2.48655
228352_at	UNC13D	0.1645	-0.851	-1.28	0.1341	-1.4747	-0.66142	-6.06578	-3.737	-0.5072	0.0250897	-5.4548	-3.14794	2.48652
208602_x_at	CD6	0.6224	0.2996	-0.1115	-0.0923	-2.195	-0.29536	-3.91401	-3.0469	-3.9613	-0.0807102	-2.8975	-2.78008	2.48472
239317_at	R29124_1	-1.8688	-5.2765	-4.3452	-2.5362	-2.174	-3.24014	-7.41191	-6.4804	-5.5462	-5.24126	-3.939	-5.72375	2.48361
208748_s_at	FLOT1	-0.1623	0.2642	-0.6781	-0.4588	-1.7622	-0.55944	-5.05344	-3.6804	-0.5581	-5.14828	-0.7705	-3.04214	2.4827
239991_at	PRKCBP1	-1.2169	-2.138	-2.035	-0.6122	-2.4612	-1.69266	-4.88686	-5.4297	-2.8594	-5.65148	-2.0422	-4.17393	2.48127
215285_s_at	PHTF1	-1.3651	-1.1418	0.1658	0.8958	0.3187	-0.22532	-2.59195	-5.5873	-2.2543	-2.23497	-0.8468	-2.70306	2.47774
201123_s_at	EIF5A	2.0417	4.9115	3.7171	4.9234	4.2119	3.96112	-3.53072	0.72	3.3135	2.77507	4.144	1.48437	2.47675
217259_at	MTMR7	-2.2042	-3.3452	-2.5925	-3.8573	-2.6118	-2.9222	-4.56534	-6.0783	-3.8614	-6.15238	-6.3335	-5.39819	2.47599
225512_at	FLJ35036	-3.9479	-1.1956	-0.9914	-3.2109	-0.5585	-1.98086	-4.3122	-3.0637	-4.8365	-6.61206	-3.4422	-4.45333	2.47247
215144_at	---	-1.8954	-1.8858	-3.357	-0.7207	-2.7065	-2.11308	-5.60968	-2.3599	-3.6153	-5.62064	-5.7027	-4.58164	2.46856
201315_x_at	IFITM2	5.5308	5.0656	-0.8443	5.8166	4.5287	4.01948	0.997926	0.0396	3.5705	4.25943	-1.1122	1.55105	2.46843
233239_at	ZNF407	-0.7964	-1.7037	-1.1147	-0.9529	-0.6175	-1.03704	-5.30899	-1.7169	-2.6188	-4.37884	-3.5031	-3.50533	2.46829
233231_at	MCCC2	-2.1266	-1.0637	-1.071	-0.5679	-0.5031	-1.06646	-6.61025	-5.6584	-0.6808	-4.18766	-0.5349	-3.5344	2.46794
202902_s_at	CTSS	-0.0517	-1.8009	0.044	0.4489	-0.0067	-0.27328	-1.86994	-5.9479	-3.8826	-0.443476	-1.5547	-2.73972	2.46644
1555270_a_at	WFS1	-5.3219	0.3346	-1.5632	-2.2284	-2.2109	-2.19796	-3.80741	-6.6153	-2.2765	-6.75393	-3.8573	-4.66209	2.46413
241018_at	C1orf8	-1.7819	-1.3921	-2.1103	-1.537	-1.4235	-1.64896	-6.94527	-3.0139	-2.7274	-5.81354	-2.0398	-4.10798	2.45902
1557555_at	MAD1L1	0.3466	-0.7221	0.5	-0.0081	3.6136	0.746	-2.1639	-1.773	-0.897	-4.19441	0.4651	-1.71264	2.45864
219278_at	MAP3K6	-2.4771	-0.6767	-5.2765	-0.1386	-1.436	-2.00098	-4.67696	-4.8531	-2.4005	-6.68677	-3.6804	-4.45955	2.45857
224851_at	CDK6	5.1695	4.8635	5.0653	5.2787	5.2505	5.1255	-2.39857	6.0543	5.149	1.34244	3.1886	2.66715	2.45835
220409_at	CAMSAP1	-1.2156	-2.1623	-2.7236	-2.3004	-3.1584	-2.31206	-7.31534	-4.2324	-5.0023	-5.09329	-2.2029	-4.76925	2.45719
227614_at	FLJ22761	-2.8448	-1.8879	1.1168	-5.6439	-0.7408	-2.00012	-4.98777	-2.7427	-5.1482	-3.5485	-5.8448	-4.4544	2.45428
201206_s_at	RRBP1	0.2918	0.4497	-0.3434	-0.0428	-0.1701	0.03704	-4.72344	-1.5328	-1.1772	-2.72653	-1.9225	-2.41649	2.45353
228116_at	---	-0.2522	-5.6439	0.5867	-0.5929	-1.0221	-1.38488	-2.49776	-2.2297	-5.4933	-4.30451	-4.6657	-3.83819	2.45331
224840_at	FKBP5	4.6182	3.5636	3.5796	4.4083	4.3053	4.095	-2.31712	4.5708	-1.8396	2.61897	5.1834	1.64329	2.45171
213222_at	PLCB1	1.5103	0.1448	-0.0707	1.1884	0.2674	0.60804	0.155781	-1.3489	-1.0069	-3.53647	-3.4804	-1.84338	2.45142
232465_at	TCF7L2	-1.319	-1.8273	-2.816	-2.2109	-2.035	-2.04164	-4.64662	-5.8783	-4.7563	-5.76819	-1.4005	-4.48998	2.44834
229704_at	---	2.6991	1.6557	0.4153	2.8969	2.3675	2.0069	-1.23125	0.1025	-0.4055	0.0227668	-0.6943	-0.441156	2.44806
238915_at	---	-0.1469	-1.1668	-1.6358	-2.9954	0.2272	-1.14354	-3.80062	-3.0469	-1.9456	-4.25964	-4.904	-3.59135	2.44781
1562094_at	---	-3.9434	-4.5328	-3.5977	-4.0023	-3.4391	-3.90306	-5.3683	-4.4051	-6.0979	-7.29214	-8.5873	-6.35015	2.44709
209023_s_at	STAG2	3.1185	2.8366	3.4045	2.9068	3.703	3.19388	-0.582008	3.9376	-4.5942	1.11637	3.861	0.747752	2.44613
214834_at	PAR5	-2.088	-1.8386	-3.8201	-1.8965	-0.8181	-2.09226	-4.84593	-5.9658	-5.3219	-4.26924	-2.2612	-4.53281	2.44055
211799_x_at	HLA-A /// HLA-C	1.3469	3.4792	2.6101	3.286	2.2354	2.59152	-2.52454	0.6412	0.0387	1.69239	0.9322	0.155989	2.43553
241494_at	C5orf12	-1.4051	-1.3474	-1.0887	-1.6813	0.6452	-0.97546	-4.75737	-6.3335	-0.6906	-3.62841	-1.6412	-3.41022	2.43476
215925_s_at	CD72	-1.8804	0.2712	2.3799	-1.172	-3.662	-0.81266	-4.14976	-3.57	-5.1278	-3.37063	-0.0145	-3.24654	2.43388
218084_x_at	FXYD5	3.0375	3.6498	-2.3703	4.4189	2.869	2.32098	-0.745525	0.5255	2.5898	3.42605	-6.357	-0.112236	2.43322
207983_s_at	STAG2	3.3525	3.2466	2.7902	3.2634	3.3318	3.1969	-1.76544	3.3962	-2.8783	1.17631	3.8913	0.764012	2.43289
1552908_at	LOC148823	-4.3277	-1.6693	-3.7999	2.2171	1.3203	-1.2519	-5.21216	-3.138	-3.2163	-2.36236	-4.4933	-3.68442	2.43252
235922_at	TPM4	-2.5278	-1.8635	-2.8656	-1.3651	0.5273	-1.61894	-4.41353	-5.0979	-1.7399	-3.27042	-5.7179	-4.04793	2.42899
210057_at	SMG1	0.8009	0.2231	1.2459	-0.6887	1.058	0.52784	-6.49689	-0.0133	0.0115	-2.35016	-0.647	-1.89917	2.42701
240176_at	---	-1.2481	-1.5925	-0.3259	-1.2096	-0.9771	-1.07064	-3.78601	-1.9159	-4.8531	-6.23119	-0.6869	-3.49462	2.42398
208278_s_at	---	-3.3481	-2.7312	-3.0613	-2.2612	-3.6953	-3.01942	-6.13296	-5.4548	-4.436	-6.20397	-4.9839	-5.44232	2.4229
223616_at	FLJ12644	-1.81	-2.4852	-2.4739	-1.1805	-2.0529	-2.0005	-5.09773	-1.816	-2.4485	-6.21995	-6.5328	-4.423	2.4225
221914_at	SYN1	-0.6268	-0.6188	-0.3133	-2.7466	-2.1701	-1.29512	-2.01572	-3.9127	-6.0023	-4.21309	-2.436	-3.71596	2.42084
236107_at	FLJ13855	0.5572	-0.8922	-1.1714	0.2956	-0.851	-0.41236	-3.7067	-2.1078	-1.8039	-3.33348	-3.2002	-2.83042	2.41806
1563794_s_at	WDR10	-2.5262	-1.7534	-3.1329	-3.0613	-3.0661	-2.70798	-7.00113	-5.2653	-2.9908	-7.16724	-3.2029	-5.12547	2.41749
214551_s_at	CD7	3.5687	3.3701	3.0378	2.3317	1.1945	2.70056	-5.70244	1.9358	3.0572	0.586171	1.5718	0.289706	2.41085
213817_at	---	-5.0303	-1.2236	-7.8954	-7.3808	1.3587	-4.03428	-5.02994	-3.354	-7.7027	-8.08576	-8.0398	-6.44244	2.40816
207331_at	CENPF	-0.3051	-0.9329	-0.3614	-1.4282	-0.5429	-0.7141	-6.87593	-1.0911	-1.2009	-4.69826	-1.7427	-3.12178	2.40768
234162_at	DJ159A19.3	-3.1078	-3.0905	-3.2543	-2.7274	-2.6767	-2.97134	-4.86111	-4.5262	-5.4548	-6.13535	-5.8783	-5.37115	2.39981
236769_at	LOC158402	-1.2116	-1.9828	-0.2478	-2.2297	-0.8815	-1.31068	-2.02262	-5.5064	-2.8954	-5.36643	-2.7544	-3.70905	2.39837
1559982_s_at	AKR1CL2	-3.673	-2.2793	-3.4173	-2.0058	-2.3808	-2.75124	-7.22912	-3.2543	-6.7331	-3.15703	-5.3688	-5.14847	2.39723
230270_at	FLJ10330	2.8217	2.2553	3.0376	2.0757	2.9612	2.6303	-4.95486	2.4687	2.7107	-0.539551	1.4823	0.233457	2.39684
229598_at	COBLL1	-4.357	-3.7293	-4.6511	-4.0831	-5.4933	-4.46276	-5.25781	-6.4297	-7.5328	-7.37448	-7.7027	-6.8595	2.39674
1555630_a_at	RAB34	-7.0783	0.0037	2.6207	-5.5064	1.5451	-1.68304	-3.73762	-5.7642	-3.7255	-3.37362	-3.7799	-4.07617	2.39313
242572_at	GAB1	-3.0517	-3.071	-2.7065	-2.6475	-3.8448	-3.0643	-5.36478	-6.357	-2.191	-5.17147	-8.2002	-5.45689	2.39259
222819_at	CTPS2	-4.0303	0.3523	0.3473	0.5412	0.7479	-0.40832	-4.15356	-2.2096	1.224	-5.26827	-3.5838	-2.79825	2.38993
208893_s_at	DUSP6	3.3228	1.3134	-4.2598	2.49	-0.7578	0.42172	2.25911	-3.1405	0.8841	-4.24532	-5.5873	-1.96598	2.3877
217399_s_at	FOXO3A	-1.4181	-2.1976	-2.4548	-1.6712	-5.9479	-2.73792	-4.99811	-6.2433	-6.4804	-5.49262	-2.4081	-5.12451	2.38659
214786_at	MAP3K1	-4.3868	-1.6322	-1.7899	-0.5821	-1.2612	-1.93044	-4.69395	-5.1078	-3.2433	-2.62595	-5.9127	-4.31674	2.3863
210100_s_at	ABCA2	-2.6047	-0.9546	-5.0493	-0.9896	-2.6657	-2.45278	-4.56213	-3.9703	-3.8365	-6.02076	-5.7959	-4.83712	2.38434
1560316_s_at	---	0.2429	0.9888	1.8312	1.2281	-0.8186	0.69448	-4.7734	-1.5555	-2.1203	-1.842	1.8437	-1.6895	2.38398
228430_at	---	-4.3393	-2.3763	-3.939	-2.8699	-2.4564	-3.19618	-4.65603	-6.0979	-6.2216	-7.05531	-3.8614	-5.57845	2.38227
205363_at	BBOX1	-6.5598	-3.2681	0.7478	-2.8614	-3.9479	-3.17788	-4.48234	-6.7027	-7.2877	-5.66867	-3.6584	-5.55996	2.38208
1554733_at	MGC24125	-7.6439	-5.7331	-3.402	0.406	-4.8448	-4.24356	-6.20559	-5.5328	-6.8283	-7.17955	-7.3808	-6.62541	2.38185
233921_s_at	MAD1L1	1.3522	-0.3459	1.0243	0.8303	4.4451	1.4612	-1.19133	-1.1831	0.2963	-3.97576	1.4678	-0.917218	2.37842
203989_x_at	F2R	1.8363	-3.3335	-3.4328	1.7388	2.2453	-0.18918	-2.24976	-0.3277	-0.4832	-2.64727	-7.1178	-2.56515	2.37597
217966_s_at	C1orf24	0.58	-2.8594	-0.172	-3.028	0.408	-1.01428	-2.23977	-1.7515	-4.6511	-1.30211	-7.0023	-3.38936	2.37508
243428_at	KCNQ1OT1	-3.2136	-3.2877	-0.4888	0.702	-3.028	-1.86322	-4.6989	-4.174	-2.3047	-6.42085	-3.5907	-4.23783	2.37461
239757_at	ZA20D3	0.1745	0.2307	-0.1887	0.5059	0.4926	0.243	-5.22702	-0.8135	-0.6074	-3.85347	-0.1466	-2.1296	2.3726
225440_at	AGPAT3	1.7785	1.3514	1.126	0.7167	0.4175	1.07802	0.0145642	-3.9885	-4.0023	0.589208	0.9181	-1.29379	2.37181
241464_s_at	---	-1.3906	-0.4751	-1.3548	-0.0535	-1.4779	-0.95038	-1.69717	-2.3076	-2.9302	-3.09035	-6.5328	-3.31162	2.36124
219478_at	WFDC1	-6.8283	-3.5942	-5.357	0.377	1.714	-2.7377	-4.12837	-4.9748	-6.8283	-5.16578	-4.3929	-5.09803	2.36033
238079_at	TPM3	-0.5899	-2.088	-0.7442	-1.5934	-0.9788	-1.19886	-5.72633	-2.4422	-2.0198	-5.04024	-2.5666	-3.55903	2.36017
1564690_at	C9orf41	-2.1571	-1.851	-3.0046	-1.5821	-3.7839	-2.47574	-7.75441	-1.89	-6.1584	-6.02367	-2.3525	-4.8358	2.36006
243109_at	MCTP2	-3.5564	-1.2674	-4.2543	2.1444	-0.2267	-1.43208	-2.63878	-1.3711	-4.3868	-3.36123	-7.2002	-3.79162	2.35954
1556378_a_at	LOC401530 /// LOC440896	-3.3104	-3.2216	-3.2737	-4.4739	-2.9018	-3.43628	-5.09785	-4.9214	-5.673	-6.34691	-6.9302	-5.79387	2.35759
211530_x_at	HLA-G	1.2916	3.7989	3.0219	2.6352	2.373	2.62412	-3.64953	1.0313	0.9357	1.38444	1.6396	0.268301	2.35582
219971_at	IL21R	-3.4422	-0.9862	-3.4836	-2.5925	-2.3248	-2.56586	-4.25442	-2.7622	-6.7027	-5.13372	-5.7486	-4.92033	2.35447
239006_at	SLC26A7	-6.7027	-4.6657	-5.0589	-3.7681	-5.5462	-5.14832	-7.602	-4.8365	-7.9658	-9.72653	-7.3808	-7.50233	2.35401
219601_s_at	C10orf12	-4.4235	-5.7486	-2.2681	-2.5129	-2.2557	-3.44176	-5.82904	-2.851	-7.7027	-6.68227	-5.9127	-5.79554	2.35378
208677_s_at	BSG	3.1507	3.5909	2.236	3.4237	2.7133	3.02292	-2.56241	0.9407	1.5232	1.4008	2.0438	0.669219	2.3537
203167_at	TIMP2	-0.6967	-0.9138	1.9301	0.7913	0.3904	0.30026	-0.789683	1.1556	-0.3986	-6.47745	-3.7027	-2.04257	2.34283
227799_at	MYO1G	2.1444	4.1344	0.7107	3.3219	2.6547	2.59322	-3.44315	2.3015	0.9986	0.968728	0.4267	0.250475	2.34275
237590_at	SMP1	-2.2626	-3.1278	-2.1857	-1.9148	-2.8283	-2.46384	-5.4834	-2.5735	-6.5873	-5.63165	-3.7563	-4.80643	2.34259
243963_at	SDCCAG8	-0.0716	0.3539	-0.5446	-0.1805	0.6124	0.03392	-4.35244	-1.9291	-0.8074	-4.48418	0.0376	-2.3071	2.34102
216971_s_at	PLEC1	-1.0831	-1.0262	-2.6012	-1.5513	-2.4532	-1.743	-5.28969	-5.0685	-1.0874	-3.54302	-5.4297	-4.08366	2.34066
244878_at	---	-1.2385	-0.8135	-0.8196	-0.707	-0.399	-0.79552	-1.96828	-4.0023	-4.1792	-4.00626	-1.5237	-3.13595	2.34043
1556658_a_at	MBNL1	1.7455	1.7181	0.805	0.2069	2.6157	1.41824	-5.12649	1.6071	1.8099	-4.07696	1.1822	-0.92085	2.33909
211528_x_at	HLA-G	2.7167	5.3055	3.1751	4.8371	2.4762	3.70212	-0.533483	1.6452	1.3496	2.46192	1.896	1.36385	2.33827
243784_s_at	FUBP3	-3.3481	-3.812	-3.8614	-3.0398	-4.0256	-3.61738	-6.67965	-6.3335	-4.2109	-8.20379	-4.3452	-5.95461	2.33723
226999_at	---	-0.1178	-0.0734	0.157	-0.4438	-0.4679	-0.18918	-7.24251	-0.2695	-0.5208	-4.35308	-0.224	-2.52198	2.3328
205538_at	CORO2A	0.1049	1.3074	1.3839	-0.8044	-0.5332	0.29172	-2.67464	-1.8614	-0.3122	-3.24992	-2.1053	-2.04069	2.33241
236975_at	---	-1.2096	-2.6367	-2.4204	-0.9418	-0.2213	-1.48596	-3.62665	-2.8181	-3.7065	-4.85044	-4.0734	-3.81502	2.32906
238342_at	LOC23117	1.5788	1.1347	1.0744	-0.153	0.5936	0.8457	-5.38762	0.0035	-1.5064	-1.96022	1.4381	-1.48253	2.32823
221861_at	---	1.4277	-2.8406	-2.0673	1.4403	0.2698	-0.35402	-2.49806	-3.4517	-0.13	-3.38606	-3.9258	-2.67832	2.3243
201203_s_at	RRBP1	-0.5471	-1.0362	-2.2835	-1.1864	-1.716	-1.35384	-3.73042	-4.2433	-2.6171	-2.23565	-5.5598	-3.67726	2.32342
1552623_at	HSH2D	-3.1178	-0.4536	-5.0783	0.2895	2.2164	-1.22876	-5.46912	-5.1178	0.2984	-0.120718	-7.3335	-3.54855	2.31979
1560869_a_at	---	-1.0649	-2.174	-1.1923	-1.9501	-2.7899	-1.83424	-6.14551	-3.028	-3.138	-6.80095	-1.6556	-4.15361	2.31937
209587_at	PITX1	-2.0625	-5.2877	-4.0116	2.0345	-2.9456	-2.45458	-5.19937	-6.0979	-5.3452	-4.55506	-2.6675	-4.77301	2.31843
202085_at	TJP2	1.2834	0.7256	0.8665	2.7985	-0.7554	0.98372	-0.0752446	-1.1411	-0.443	-4.40462	-0.5999	-1.33277	2.31649
244779_at	---	0.4257	-0.6721	-0.5055	-0.6349	-1.3026	-0.53788	-1.15386	-1.7799	-1.429	-2.70848	-7.2002	-2.85429	2.31641
1556203_a_at	SRGAP2	-1.0936	-1.0321	-1.2156	-0.6273	-1.2849	-1.0507	-4.79484	-2.7293	-2.0058	-5.46316	-1.8334	-3.3653	2.3146
212695_at	CRY2	-1.1688	-0.9018	-0.7989	-0.3434	-1.7274	-0.98806	-5.05215	-4.8365	-0.9839	-4.69226	-0.9429	-3.30154	2.31348
233728_at	FLJ12671	-0.002	-1.5683	-0.2761	-0.2072	-1.3111	-0.67294	-5.64034	-1.634	-1.1373	-3.74042	-2.772	-2.98481	2.31187
229114_at	GAB1	-2.4143	-1.6153	-1.774	-0.5437	-4.8039	-2.23024	-5.32826	-2.7486	-0.9692	-6.07715	-7.5873	-4.5421	2.31186
212575_at	C19orf6	-0.0957	-1.223	-2.8699	-1.5064	-4.9479	-2.12858	-7.27698	-5.8614	-5.4675	-1.95046	-1.6439	-4.44005	2.31147
209716_at	CSF1	-1.5606	1.7832	-1.813	0.9453	-0.8221	-0.29344	-3.0551	-1.7769	-2.7899	-3.62631	-1.7632	-2.60228	2.30884
201329_s_at	ETS2	2.0554	0.6149	2.9142	0.5757	1.7673	1.5855	-1.52894	0.2714	-0.0613	-0.725321	-1.5692	-0.722672	2.30817
241716_at	HSPD1	1.2918	-0.3685	1.0541	0.3293	1.138	0.68894	-7.02917	-0.3126	1.0541	-3.59914	1.7959	-1.61818	2.30712
241891_at	DOCK8	1.4945	0.2109	1.1698	1.2582	1.8069	1.18806	-1.12975	0.4992	1.0838	-2.01369	-4.0162	-1.11533	2.30339
1564970_at	SETDB2	-1.8562	-1.7869	-1.5378	-2.1701	-1.3205	-1.7343	-7.93042	-1.3401	-1.4755	-6.80758	-2.6295	-4.03662	2.30232
218494_s_at	SLC2A4RG	1.4574	2.4385	1.3078	1.2612	1.0904	1.51106	-1.64129	0.9722	-0.1776	-1.57925	-1.527	-0.790588	2.30165
242865_at	SDFR1	-0.2112	-0.1795	0.517	-0.188	0.2437	0.0364	-6.42398	-0.3544	0.4116	-5.3122	0.3588	-2.26404	2.30044
207057_at	---	0.5747	1.4969	1.103	1.7104	0.9666	1.17032	-1.59704	-1.0813	-0.9181	-1.5086	-0.5408	-1.12917	2.29949
232094_at	C15orf29	0.4423	0.9127	0.2139	0.2635	0.7579	0.51806	-4.00917	-2.5873	0.1807	-1.93854	-0.5479	-1.78044	2.2985
214781_at	---	-1.9568	-2.5462	-2.3511	-2.3511	-2.5564	-2.35232	-5.79917	-6.0783	-2.152	-4.34622	-4.8783	-4.6508	2.29848
1561654_at	LIMK2	-1.6412	-1.9988	-2.3481	-1.9346	-1.2223	-1.829	-4.56386	-6.1584	-2.5838	-4.51327	-2.816	-4.12706	2.29806
239406_at	ZNF193	-1.9368	-2.3959	-1.1552	-5.4804	-1.3674	-2.46714	-3.43926	-4.6012	-2.8406	-6.11987	-6.7959	-4.75937	2.29223
222529_at	MSCP	1.3943	0.5376	2.1672	1.4649	1.397	1.3922	-5.23342	1.1576	1.0953	-1.70808	0.1959	-0.89854	2.29074
226905_at	MGC45871	1.802	3.3705	-1.4901	2.7726	2.406	1.7722	1.51745	0.4088	1.5584	0.891113	-6.9658	-0.518007	2.29021
213170_at	GPX7	0.4813	1.9128	1.2777	1.385	1.2769	1.26674	-2.76621	-0.6602	0.9714	-1.79801	-0.8641	-1.02342	2.29016
1566482_at	---	-5.0116	-3.6153	-1.6412	1.4095	-0.1013	-1.79198	-5.90389	-2.0758	-6.1584	-6.37143	0.0992	-4.08206	2.29008
1556592_at	---	-3.1818	-4.3393	-7.1178	-2.9703	-6.0023	-4.7223	-6.25595	-7.2877	-6.8614	-7.95391	-6.7027	-7.01233	2.29003
208015_at	---	-1.8479	-1.968	-2.5838	-1.7789	-1.6153	-1.95878	-4.7983	-1.2002	-1.6739	-4.86696	-8.7027	-4.24841	2.28963
1566324_a_at	MAF	-5.0685	-4.0685	-4.2163	-3.1203	-4.2598	-4.14668	-5.1654	-7.6439	-4.4675	-6.61072	-8.2877	-6.43505	2.28837
202145_at	LY6E	0.71	-0.0445	1.8462	0.9667	-0.3974	0.6162	-3.59076	0.8759	0.5158	0.195635	-6.357	-1.67209	2.28829
230659_at	---	-0.085	1.029	0.6384	0.7312	-0.2495	0.41282	-2.55514	0.2314	-0.9462	-1.20125	-4.904	-1.87504	2.28786
210140_at	CST7	-1.4228	-1.3263	1.8799	1.5699	-2.6065	-0.38116	-3.06865	-3.6915	-3.2765	1.93272	-5.2109	-2.66297	2.28181
229307_at	ANKRD28	2.445	-0.1776	-0.9056	1.4697	1.8484	0.93598	-3.2604	0.6509	-0.9942	-3.08754	-0.0333	-1.34491	2.28089
228167_at	KLHL6	1.0658	0.7632	1.1538	1.6951	1.4721	1.23	-1.70771	0.8032	1.0563	0.0887055	-5.4933	-1.05056	2.28056
243808_at	CDK6	1.9414	1.7818	1.5391	2.4564	2.4563	2.035	-3.34784	2.5844	2.6138	-3.06093	-0.0116	-0.244435	2.27944
1561167_at	ETV6	-1.0029	2.111	-1.3838	0.8736	1.8189	0.48336	-2.73269	-0.2199	0.49	-4.68195	-1.8303	-1.79497	2.27833
240146_at	CAPZA2	-0.2116	-0.5129	-0.1959	-0.2522	-0.1056	-0.25564	-6.59708	-0.1253	-1.1694	-4.37889	-0.3982	-2.53377	2.27813
235028_at	---	2.2282	1.7959	1.718	1.5408	2.5321	1.963	-3.99658	1.4284	1.5541	-2.30459	1.7522	-0.313294	2.27629
236985_at	---	0.0112	-1.0286	-0.5282	-0.2389	0.4421	-0.26848	-6.12007	-1.673	-1.5513	-1.41292	-1.9647	-2.5444	2.27592
209644_x_at	CDKN2A	-1.9557	-3.4143	3.4051	2.8485	-1.443	-0.11188	-1.18874	-2.4675	-2.2392	-1.63484	-4.4051	-2.38708	2.2752
1566191_at	JJAZ1	0.5959	0.3823	0.7553	0.0356	0.928	0.53942	-5.8545	0.5424	0.5335	-4.52385	0.6298	-1.73453	2.27395
1559593_a_at	CRSP7	-1.3636	-1.6082	-1.7447	-1.7602	-2.3162	-1.75858	-5.22221	-4.7879	-1.0535	-5.86969	-3.227	-4.03206	2.27348
234402_at	---	-3.9703	-6.6439	3.7378	-3.8531	-2.81	-2.7079	-5.78955	-4.7879	-5.2877	-5.78731	-3.2488	-4.98025	2.27235
202855_s_at	SLC16A3	-1.6629	1.3347	-2.9568	0.9281	0.8916	-0.29306	-4.71163	-1.1533	-1.7809	0.590726	-5.7642	-2.56386	2.2708
215401_at	SLC7A1	0.0255	-0.5121	0.2282	-0.3529	-0.4501	-0.21228	-5.82949	0.1464	0.1206	-6.83436	-0.0133	-2.48203	2.26975
243495_s_at	KIAA0924	1.582	2.0135	0.9227	1.0193	0.9313	1.29376	-3.44586	-0.6873	0.2235	-1.79962	0.8483	-0.972197	2.26596
225939_at	EIF4E3	-0.8458	-3.8531	-3.4643	-2.2447	-2.9479	-2.67116	-2.98257	-3.0139	-7.2433	-4.08889	-7.3335	-4.93243	2.26127
238558_at	MBNL1	0.8136	1.2586	-0.3144	0.1054	1.4337	0.65938	-5.36279	1.0843	1.3444	-5.59232	0.5231	-1.60066	2.26004
242908_x_at	---	-3.7563	-3.7293	-3.8406	-4.7799	-4.4739	-4.116	-5.12702	-3.5598	-7.8283	-6.8785	-8.4804	-6.3748	2.2588
1567107_s_at	TPM3 /// TPM4	0.0638	2.2067	0.2373	2.8129	3.191	1.70234	-0.600667	0.49	1.6865	1.95642	-6.3104	-0.555629	2.25797
216813_at	---	-1.5328	-5.2653	-2.088	-2.772	-1.576	-2.64682	-6.63912	-2.917	-8.5873	-4.69472	-1.6804	-4.90371	2.25689
234113_at	GMDS	-1.0511	-1.443	-1.2136	-1.1507	-1.3696	-1.2456	-4.47707	-1.9127	-3.7563	-5.54053	-1.8201	-3.50134	2.25574
211453_s_at	AKT2	-0.9703	-1.5055	-1.8303	-1.2042	-2.4438	-1.59082	-5.67027	-3.3277	-4.9568	-2.94859	-2.3292	-3.84651	2.25569
205187_at	SMAD5	-0.4505	-1.0227	-0.8089	-0.5233	0.1092	-0.53924	-2.69916	-1.873	-1.0807	-1.18705	-7.1178	-2.79154	2.2523
217536_x_at	---	-1.8965	-1.7274	-3.4051	-1.6242	-1.025	-1.93564	-7.89228	-1.9748	-0.7859	-7.6617	-2.6242	-4.18778	2.25214
233253_at	---	-1.3328	-2.4066	-2.589	-1.6358	-2.357	-2.06424	-3.47384	-4.9302	-5.5462	-3.97301	-3.6584	-4.31633	2.25209
81737_at	---	0.3385	-0.5228	-0.7794	-0.4239	-0.815	-0.44052	-5.17086	-3.093	-1.77	-3.45623	0.0339	-2.69124	2.25072
242549_at	PRKD3	-1.5864	-0.9613	-2.0386	-1.2842	-0.7198	-1.31806	-5.88296	-2.699	-4.5735	-3.68618	-0.9942	-3.56717	2.24911
228359_at	STS-1	0.8362	-0.0445	0.578	1.5903	2.0975	1.0115	-1.93839	-1.2765	-2.4391	0.511084	-1.0404	-1.23666	2.24816
232918_at	---	-0.9451	-1.8594	-0.8546	-0.8757	-1.9116	-1.28928	-5.57403	-1.7456	-2.8406	-5.85996	-1.6657	-3.53718	2.2479
201602_s_at	PPP1R12A	1.2514	1.874	1.771	2.2776	1.7666	1.78812	-4.78627	1.2916	1.3064	-1.12845	1.0201	-0.459323	2.24744
1560209_at	---	-1.6126	-2.2821	-2.589	-3.1053	-1.3263	-2.18306	-6.05745	-4.227	-2.8448	-7.17755	-1.8437	-4.4301	2.24704
223305_at	MGC13379	-0.8221	0.0668	1.3724	1.8961	0.8299	0.66862	-1.14233	-2.2447	-2.4251	-2.10009	0.0206	-1.57832	2.24694
213779_at	EMID1	-0.8216	0.3878	0.915	1.606	-0.153	0.38684	-1.18541	-1.7989	0.2977	-1.61596	-4.9839	-1.85729	2.24413
217294_s_at	ENO1	5.706	6.3637	5.7934	5.2635	5.5631	5.73794	-2.83273	4.4222	5.4206	4.76358	5.7203	3.49879	2.23915
1557128_at	CANP	-5.8283	-0.8678	-0.5606	-0.9241	-0.7949	-1.79514	-5.04051	-1.736	-6.2653	-5.3615	-1.7681	-4.03428	2.23914
222508_s_at	FLJ10154	-0.7079	0.0101	-0.527	0.3085	-0.2257	-0.2284	-6.39888	-5.6439	-0.0957	-0.196118	0.0012	-2.46668	2.23828
238734_at	---	-3.0661	-3.4204	-2.4173	-1.8932	-3.2324	-2.80588	-5.97266	-7.2002	-1.2109	-6.97575	-3.8531	-5.04252	2.23664
238982_at	DENR	-0.7274	-1.2474	-0.7461	-0.8221	-0.3122	-0.77104	-6.1319	-1.8932	-0.9534	-4.14003	-1.9062	-3.00495	2.23391
230543_at	---	-0.3518	-0.7164	-2.3408	-0.6273	-1.5555	-1.11836	-4.21282	-5.2109	-4.9214	-1.28514	-1.131	-3.35225	2.23389
206487_at	UNC84A	-0.6808	-1.0203	-0.3292	-1.2122	-1.0838	-0.86526	-4.56058	-5.088	-0.5683	-5.15395	-0.1241	-3.09899	2.23373
211911_x_at	HLA-B /// HLA-C	3.3243	4.978	4.2421	5.1003	3.5141	4.23176	-0.61911	2.6918	2.0176	3.79043	2.1158	1.9993	2.23246
1554771_at	---	-0.6043	-1.1078	-0.2807	-0.5543	-0.1013	-0.52968	-4.83712	-1.2016	0.0802	-6.29255	-1.5572	-2.76165	2.23197
206997_s_at	HS6ST1	1.4479	-0.2602	-1.5778	1.1895	-0.1282	0.13424	-4.90553	-3.6878	-0.7602	-0.813983	-0.3158	-2.09666	2.2309
215379_x_at	IGL@ /// IGLC2	-1.7283	0.1893	0.3469	0.9642	0.0952	-0.02654	-3.59567	-1.2399	-1.4493	-2.66033	-2.3364	-2.25632	2.22978
243618_s_at	LOC152485	0.9499	0.6777	1.1898	2.4642	1.9335	1.44302	-0.736845	1.1587	0.0546	-3.28398	-1.1234	-0.786185	2.22921
236617_at	---	-0.7994	-0.6162	-0.3786	0.086	0.852	-0.17124	-4.89146	-0.6038	0.7277	-4.90214	-2.3321	-2.40036	2.22912
209140_x_at	HLA-B	4.2933	5.5876	4.7251	5.5996	4.3731	4.91574	0.610529	2.9711	2.7373	4.22131	2.8954	2.68713	2.22861
205929_at	GPA33	-1.0023	1.8635	-2.2122	0.2536	-0.9817	-0.41582	-1.17001	-1.9647	-6.2653	-1.56579	-2.2502	-2.6432	2.22738
219383_at	FLJ14213	-1.4731	-2.195	-4.2877	1.6821	-3.6439	-1.98352	-3.9972	-2.8448	-3.4235	-4.19724	-6.5873	-4.21001	2.22649
228835_at	---	-0.9318	-0.228	-0.6976	-1.0035	-1.3853	-0.84924	-1.94445	-1.8954	-4.2934	-3.64276	-3.5804	-3.07128	2.22204
209813_x_at	TRGV9 /// TARP	5.5985	3.2772	4.9848	3.8293	4.4271	4.42338	2.57807	-2.3379	5.4439	4.71446	0.6099	2.20169	2.22169
218322_s_at	ACSL5	1.0632	-0.553	0.7539	0.281	-1.7084	-0.03266	-1.56572	-4.5462	-2.9456	0.396426	-2.6082	-2.25386	2.2212
204838_s_at	MLH3	-0.8009	0.1022	1.1847	-0.5142	0.0507	0.0045	-2.34903	-0.9008	-1.257	-6.0223	-0.5534	-2.21651	2.22101
212077_at	CALD1	-3.3511	-3.3277	-3.8656	-4.0209	1.0264	-2.70778	-2.76901	-3.2821	-7.4804	-6.14522	-4.9658	-4.92851	2.22073
1553267_a_at	CNOT6L	-1.6953	-1.643	-2.8365	-2.5295	-2.3629	-2.21344	-6.50607	-6.2216	-4.8448	-3.53158	-1.0643	-4.43367	2.22023
240665_at	CUGBP2	0.5237	0.9483	-0.2842	2.3957	1.283	0.9733	-3.2091	0.3767	0.0605	-2.0047	-1.4572	-1.24676	2.22006
218922_s_at	LASS4	-3.2297	-1.9534	-2.4501	-1.5942	-6.1792	-3.08132	-6.91861	-6.0023	-1.8997	-6.4853	-5.2002	-5.30122	2.2199
211010_s_at	NCR3	-3.7065	-0.4759	-1.0439	-0.093	-0.6317	-1.1902	-3.94985	-3.6878	-3.4548	-1.09237	-4.8614	-3.40924	2.21904
204361_s_at	SCAP2	-0.6534	-4.9931	-5.0589	0.5995	-5.4422	-3.10962	-4.83047	-6.2002	-1.3741	-7.75225	-6.4804	-5.32748	2.21786
1555638_a_at	SAMSN1	2.5102	1.8083	-3.6953	2.8054	1.5692	0.99956	-0.560019	-1.3083	-1.968	0.557102	-2.8079	-1.21742	2.21698
206828_at	TXK	-0.1723	-1.5598	-1.9291	-0.3963	-2.3778	-1.28706	-3.17469	-5.2877	-1.7779	-3.63086	-3.6439	-3.50301	2.21595
210253_at	HTATIP2	-5.5064	-0.2863	-0.2196	0.5603	0.7669	-0.93702	-4.19786	-2.9324	-4.2653	-3.72102	-0.6461	-3.15254	2.21552
232895_s_at	SEC14L2	-3.2029	-3.0954	-2.4804	-2.4143	-2.8997	-2.81854	-3.61057	-5.7959	-4.8039	-5.34441	-5.6153	-5.03402	2.21548
240711_at	MGC12197	-4.4548	-5.088	-3.5496	-3.6118	-4.357	-4.21224	-6.89101	-2.1792	-7.4297	-7.73167	-7.8954	-6.4254	2.21316
38671_at	PLXND1	2.0901	0.8668	1.7298	1.39	-1.1053	0.99428	-1.61623	-0.5362	-0.0783	-2.8269	-1.0362	-1.21877	2.21305
244741_s_at	MGC9913	-3.7602	-2.0256	-0.427	2.2174	-2.9794	-1.39496	-2.61889	-2.6822	-3.3277	-3.49108	-5.9127	-3.60651	2.21155
230846_at	---	-1.9225	-3.7331	0.3441	-0.0988	-2.3525	-1.55256	-5.28049	-1.1917	-5.8283	-4.64756	-1.8594	-3.76149	2.20893
1555227_a_at	MANEA	-2.3718	-2.5977	-2.6277	-2.5564	-3.8489	-2.8005	-5.60657	-5.8614	-4.2598	-4.24023	-5.0783	-5.00926	2.20876
219676_at	ZNF435	-1.3703	-1.7084	-0.221	-0.0622	-0.5968	-0.79174	-1.03477	-6.138	-0.3263	-1.47624	-6.0209	-2.99924	2.2075
205808_at	ASPH	-7.4804	-2.0893	-2.1857	-1.596	-2.2243	-3.11514	-5.91115	-6.5873	-3.4112	-4.50205	-6.2002	-5.32238	2.20724
208107_s_at	LOC81691	-0.4173	1.4312	1.4717	-1.0093	-1.0422	0.08682	-4.65892	-1.4235	-5.8954	-0.405273	1.7816	-2.1203	2.20712
1560547_at	---	-3.1507	-2.2216	-3.3452	-5.9839	-2.7293	-3.48614	-6.82994	-6.138	-1.8059	-6.8632	-6.8283	-5.69307	2.20693
216920_s_at	TRGV9 /// TARP	5.6202	3.9152	5.4832	4.1894	4.9104	4.82368	3.35645	-1.9094	5.9406	4.76501	0.9525	2.62103	2.20265
237746_at	SFRS11	0.3738	0.149	-1.3511	0.1758	0.9644	0.06238	-6.04985	-2.812	-0.1753	-2.7669	1.1034	-2.14013	2.20251
200660_at	S100A11	2.0317	2.0223	3.3467	4.21	2.3785	2.79784	1.10198	-0.6707	1.0412	3.15401	-1.6484	0.595619	2.20222
225681_at	CTHRC1	-5.1688	1.2928	3.2718	4.3892	0.3279	0.82258	-2.60709	2.5246	-5.4933	1.8809	-3.2002	-1.37902	2.2016
211583_x_at	NCR3	-4.2109	-0.225	-0.6892	-0.1345	-0.5076	-1.15344	-4.31411	-4.7331	-2.4707	-0.774665	-4.4739	-3.3533	2.19986
237491_at	MYH10	-0.4379	0.723	-0.2142	0.0331	0.0345	0.0277	-5.1867	0.1495	0.3915	-7.17806	0.9657	-2.17161	2.19931
220855_at	CLTC	-0.4743	-1.4035	-1.138	-1.2962	-1.0392	-1.07024	-7.06164	-1.3212	-0.9132	-6.733	-0.3126	-3.26833	2.19809
201008_s_at	TXNIP	1.5962	2.3864	-1.4868	2.0456	0.9286	1.094	-4.30882	-0.6712	1.4689	1.7436	-3.7524	-1.10398	2.19798
234688_x_at	LIP8	-1.3548	-0.7126	-1.2758	-1.5146	-1.771	-1.32576	-6.00202	-2.6188	-4.1636	-4.08073	-0.752	-3.52343	2.19767
237441_at	---	2.0868	1.3771	1.1898	1.1906	1.0039	1.36964	0.0528226	1.1591	1.7388	-5.35154	-1.7188	-0.823923	2.19356
1558515_at	---	1.2079	0.3127	0.265	0.4018	1.2967	0.69682	-4.03144	-0.361	-0.1342	-3.0487	0.0922	-1.49663	2.19345
212746_s_at	KAB	1.6175	1.0587	1.651	2.0078	1.5168	1.57036	-3.23208	0.8563	1.7633	-3.53326	1.0429	-0.620567	2.19093
210807_s_at	SLC16A7	-0.4173	-0.4473	-0.3332	-0.2328	-0.3592	-0.35796	-3.74664	-2.1178	-2.4391	-2.03033	-2.4097	-2.54871	2.19075
228498_at	---	2.4215	2.2357	3.7164	1.2663	2.0337	2.33472	-1.10786	1.9278	0.7628	1.01901	-1.8635	0.147649	2.18707
1566959_at	GAB2	0.7497	-1.6776	-0.4978	-3.0303	1.5894	-0.57332	-4.30739	-1.6074	-0.9954	-5.86857	-1.0221	-2.76017	2.18685
205188_s_at	SMAD5	-0.7859	-0.2962	-1.634	-0.3614	-0.3707	-0.68964	-3.44707	-2.0469	-1.0819	-1.28022	-6.5064	-2.8725	2.18286
235412_at	---	-0.0189	2.5236	-0.3588	0.6133	-0.3133	0.48918	-5.1123	-2.3868	-0.5713	-1.66985	1.2761	-1.69283	2.18201
242794_at	MAML3	0.9246	-1.2036	-0.9669	1.3456	1.4663	0.3132	-1.17216	-2.2765	-0.3895	-3.46199	-2.028	-1.86563	2.17883
1560917_at	ACAD9	-2.1354	-2.4612	-1.6003	-2.1779	-1.5951	-1.99398	-5.26228	-4.035	-2.872	-5.99172	-2.7027	-4.17274	2.17876
239901_at	FLJ43663	-1.2927	-3.5064	-3.0023	-2.0162	-1.3674	-2.237	-1.96995	-5.8448	-5.5064	-4.53414	-4.2109	-4.41324	2.17624
210368_at	PCDHGB4 /// PCDHGA8	-0.0075	-0.7084	0.2154	-3.4328	0.0682	-0.77302	-5.76657	-0.3328	-1.119	-5.23164	-2.2919	-2.94838	2.17536
202947_s_at	GYPC	1.2339	3.1348	1.5417	3.1015	2.4599	2.29436	1.00995	-3.6841	2.5674	2.88042	-2.1636	0.122014	2.17235
227648_at	LOC91689	-2.1178	-2.3808	-2.0856	-1.9874	-2.5312	-2.22056	-8.15817	-5.7486	-2.5873	-3.52934	-1.9379	-4.39226	2.1717
234423_x_at	LOC400353	-0.1431	0.8964	-0.1266	1.2276	0.9829	0.56744	-1.83665	-0.4836	-2.7681	-2.7081	-0.2166	-1.60261	2.17005
232002_at	GPI	-0.0119	2.5875	1.508	-0.1411	0.4014	0.86878	-6.13955	0.2395	0.2021	-3.04714	2.2424	-1.30054	2.16932
243550_at	ZDHHC21	-3.2216	-4.4998	-2.8386	-1.7593	-0.9624	-2.65634	-5.6688	-5.3929	-2.8847	-3.01678	-7.1584	-4.82432	2.16798
219072_at	BCL7C	1.1503	1.3567	0.8696	1.2967	0.6752	1.0697	-4.02323	-0.0151	0.3636	-0.699041	-1.0973	-1.09421	2.16391
227856_at	FLJ39370	-7.0398	0.8552	-0.6934	0.8143	1.6083	-0.89108	-5.10807	-0.6371	-3.1053	-6.41636	-0.0064	-3.05465	2.16357
1557270_at	---	2.7212	2.2141	1.9587	0.8948	1.9986	1.95748	-3.5519	1.4902	1.5643	-1.68166	1.1535	-0.205112	2.16259
228622_s_at	DNAJC4	0.2904	1.6461	-0.0454	0.5426	0.5741	0.60156	-4.27551	-2.2667	0.9546	-0.438211	-1.7789	-1.56094	2.1625
235167_at	LOC23117	2.0164	1.7824	2.1621	0.8552	1.3629	1.6358	-4.1443	-0.226	0.7205	-1.19594	2.2126	-0.526626	2.16243
1570314_at	NRF1	-2.3778	-3.3364	-2.1662	-2.9456	-2.774	-2.72	-5.18194	-3.9127	-2.7274	-5.61438	-6.9658	-4.88045	2.16045
243065_at	PS1TP4	-3.0209	-2.8262	-2.3703	-3.776	-2.5129	-2.90126	-6.32434	-4.9302	-6.7959	-5.17034	-2.077	-5.05956	2.1583
223961_s_at	CISH	3.2891	-2.9817	-3.4143	-2.4051	-0.0168	-1.10576	-1.14608	-3.3162	-2.4628	-3.10452	-6.2877	-3.26346	2.1577
243558_at	---	0.3194	0.3157	-0.3514	-1.2385	-0.4305	-0.27706	-5.24296	-1.6547	-0.0162	-5.54097	0.2852	-2.43393	2.15687
232884_s_at	DKFZp434J1015	-2.9062	-0.264	-0.0691	0.1235	-1.5303	-0.92922	-3.61824	-3.1792	-1.5204	-4.37874	-2.7331	-3.08594	2.15672
1559597_at	---	0.3907	-2.0991	-1.0807	-1.5328	-0.2032	-0.90502	-3.78609	-4.3868	-1.3793	-3.53963	-2.2016	-3.05868	2.15366
209310_s_at	CASP4	-0.1062	-0.1776	0.2505	0.6395	1.1399	0.34922	-3.72842	-0.1662	0.3229	-0.129058	-5.3104	-1.80224	2.15146
240498_at	ETV6	-1.8573	0.8914	-2.3555	-0.7164	0.8055	-0.64646	-3.30599	-1.9269	-1.4982	-3.1184	-4.138	-2.7975	2.15104
226264_at	SUSD1	-1.0309	-0.3295	0.0602	0.6944	-0.192	-0.15956	-2.228	-3.8242	-1.6999	-3.57462	-0.224	-2.31014	2.15058
222856_at	APLN	-1.8879	-0.5412	-1.6349	-2.5245	0.0325	-1.3112	-2.32556	-5.0398	-4.4612	-2.72512	-2.7563	-3.4616	2.1504
1558882_at	---	-2.242	-1.5778	-0.8176	-2.2351	-1.6748	-1.70946	-7.22018	-2.5014	-2.1431	-3.95212	-3.4804	-3.85944	2.14998
216765_at	MAP2K5	-1.4243	-0.5484	-0.5773	-0.8567	-0.3622	-0.75378	-5.95208	-2.1701	-0.1041	-6.51847	0.2292	-2.90311	2.14933
239557_at	LRRFIP2	-0.0353	-0.1399	-2.0795	-0.6233	-0.0271	-0.58102	-4.53845	-1.1844	-1.309	-6.18718	-0.4251	-2.72883	2.14781
1552302_at	MGC20235	-0.8879	-0.3887	0.3024	-0.7745	0.0126	-0.34722	-7.25625	-0.242	-1.0716	-2.97607	-0.9263	-2.49444	2.14722
230324_at	NCOA2	-1.4158	-2.4313	-3.7999	-2.1066	-1.9247	-2.33566	-5.98895	-1.6629	-2.6259	-4.15589	-7.9658	-4.47989	2.14423
242926_at	---	-0.2612	0.6317	-0.4089	-0.3633	0.1943	-0.04148	-5.17541	0.2324	-0.0098	-5.19152	-0.7839	-2.18565	2.14417
232478_at	---	1.8235	0.9147	-0.1523	0.665	-0.3012	0.58994	-3.27808	0.6752	0.4332	-6.47526	0.8764	-1.55371	2.14365
225524_at	ANTXR2	-0.9737	1.8573	-6.9302	3.6672	1.0772	-0.26044	-2.28156	-2.4755	-2.5581	-1.5645	-3.1405	-2.40403	2.14359
217593_at	FLJ12895	0.5458	1.1876	1.0678	-0.8165	1.1061	0.61816	-4.41166	-0.3205	1.0125	-1.54297	-2.357	-1.52393	2.14209
239963_at	---	-2.8531	0.6205	-2.3808	1.291	1.2154	-0.4214	-3.761	-2.6493	-2.436	-2.83759	-1.131	-2.56298	2.14158
1560779_a_at	LOC126167	-1.5752	-1.9965	-1.8039	-4.035	-2.3644	-2.355	-5.40254	-4.1431	-0.6118	-5.24574	-7.0783	-4.4963	2.1413
208318_s_at	XYLB	-2.3423	-1.522	-5.0398	-2.1871	-1.0917	-2.43658	-6.35341	-4.093	-4.673	-2.83079	-4.939	-4.57784	2.14126
242738_s_at	HMGN3	-0.499	-2.3306	-1.0722	-0.0838	-1.6971	-1.13654	-4.61257	-2.0565	-2.2835	-5.0471	-2.3868	-3.27729	2.14075
239954_at	ZNF160	0.6486	1.7761	0.6046	-0.7009	0.6515	0.59598	-3.78143	-1.3518	-0.443	-3.46486	1.323	-1.54362	2.1396
233034_at	RBMS1	-4.6584	-2.5064	-6.1584	-3.6657	-2.9083	-3.97944	-6.95565	-4.399	-6.2216	-6.77347	-6.2433	-6.11861	2.13917
1553021_s_at	BICD2	-0.8975	-1.5778	-2.1871	-4.0493	-2.6493	-2.2722	-7.10652	-1.2948	-4.5598	-2.71476	-6.3808	-4.41134	2.13914
231301_at	NUP54	-4.3452	-3.7065	-2.2821	-4.6153	-2.2653	-3.44288	-8.41627	-6.2216	-2.8826	-6.76386	-3.6118	-5.57923	2.13635
216910_at	---	-2.227	-0.0553	0.1278	-5.2324	-0.9697	-1.67132	-4.00097	-1.8386	-6.0979	-4.84938	-2.2502	-3.80741	2.13609
224231_at	---	-2.1688	-6.5064	-4.299	-5.0685	-2.7505	-4.15864	-6.26383	-7.8283	-6.0209	-6.97674	-4.3808	-6.29411	2.13547
239629_at	---	0.9574	1.298	1.0613	0.7522	2.4217	1.29812	-1.91069	-0.4856	2.1545	-4.47728	0.5323	-0.837353	2.13547
239291_at	---	-3.5873	-5.4051	-4.2543	-3.5295	-4.6804	-4.29132	-6.64475	-2.8448	-7.5873	-8.67377	-6.3808	-6.42628	2.13496
232726_at	---	-0.2706	-1.189	-1.5437	0.731	0.0463	-0.4452	-2.56136	-0.8453	-1.1222	-6.31333	-2.0577	-2.57998	2.13478
227177_at	CORO2A	0.6692	1.0643	2.2039	-0.9709	-0.6166	0.46998	-0.191008	-0.6953	-0.8656	-4.74014	-1.8273	-1.66387	2.13385
229709_at	ATP1B3	-3.227	-3.7103	-3.1482	-2.6153	-3.0209	-3.14434	-5.64129	-4.7179	-6.2002	-4.51762	-5.3104	-5.27748	2.13314
209446_s_at	---	1.2652	1.9214	1.3415	0.4738	0.5144	1.10326	-4.05053	-0.4395	0.3667	-1.8208	0.8007	-1.02869	2.13195
206470_at	PLXNC1	-0.7779	-4.5804	-1.3263	-1.2495	-3.8079	-2.3484	-6.29783	-3.0398	-6.3335	-5.20445	-1.5228	-4.47968	2.13128
203030_s_at	PTPRN2	-0.2331	-0.4348	-0.89	-0.8396	-1.7879	-0.83708	-4.84879	-0.7686	-0.5808	-2.86097	-5.7799	-2.96781	2.13073
1555430_at	C9orf97	-3.2793	-5.3452	-3.3133	-3.6331	-3.3629	-3.78676	-6.78773	-5.0398	-7.6439	-6.58875	-3.5262	-5.91728	2.13052
233706_at	NFATC2	-1.3496	-1.1285	-2.1004	-1.0203	-1.3959	-1.39894	-2.47795	-2.299	-2.6295	-3.70266	-6.5328	-3.52838	2.12944
239661_at	MLLT2	-0.9187	-0.078	-1.634	-1.7122	-0.1501	-0.8986	-5.51002	-1.4796	-1.2467	-5.29336	-1.6074	-3.02742	2.12882
224322_at	---	-2.2612	-2.3162	-2.4005	-2.8039	-2.9726	-2.55088	-5.11352	-4.9658	-4.0445	-5.78341	-3.4901	-4.67947	2.12859
236435_at	ZNF292	-0.5782	1.5788	0.1299	-0.1294	-0.5947	0.08128	-3.4999	-1.0475	-0.9296	-4.34946	-0.4093	-2.04715	2.12843
212473_s_at	MICAL2	-3.4739	2.8306	-0.4293	-0.0069	1.0584	-0.00422	-0.703721	-1.7671	-3.4612	-1.27473	-3.4517	-2.13169	2.12747
217712_at	---	-1.244	-1.634	-1.7809	-2.0637	0.0035	-1.34382	-3.05988	-3.8741	-2.2016	-2.87508	-5.3452	-3.47117	2.12735
1558365_at	PGK1	0.8643	2.506	0.1583	-1.2002	-0.6331	0.33906	-3.75527	-1.3176	-0.2199	-2.27594	-1.3711	-1.78796	2.12702
221650_s_at	MED18	-0.4356	-0.03	-0.7534	-0.3288	-0.2782	-0.3652	-5.4795	-3.4675	-0.9983	-2.39775	-0.1172	-2.49205	2.12685
223044_at	SLC40A1	1.9037	3.1754	1.2671	2.7126	2.2522	2.2622	-1.22309	1.0965	2.8704	-4.20716	2.1407	0.135469	2.12673
241864_x_at	---	2.1718	1.0971	-0.6282	-1.9703	1.9329	0.52066	-3.88013	1.2318	0.171	-6.69621	1.1459	-1.60553	2.12619
233088_at	---	-2.0035	-1.7486	-4.1897	-1.0643	-2.6602	-2.33326	-3.97422	-2.9214	-2.1963	-6.91651	-6.2877	-4.45923	2.12597
1559331_x_at	---	-1.4074	-0.6012	-1.4812	-1.1871	-0.1329	-0.96196	-5.38745	-1.6795	-1.5786	-4.27943	-2.5014	-3.08528	2.12332
244004_at	---	-4.4933	-3.816	-4.5195	-4.7959	-4.1078	-4.3465	-5.34349	-5.3335	-7.1584	-6.61158	-7.8954	-6.46847	2.12197
242471_at	---	1.4066	0.7737	1.6914	2.0297	1.234	1.42708	-3.97679	1.0846	0.9138	-2.53892	1.0514	-0.693181	2.12026
209835_x_at	CD44	-1.0162	1.4575	-1.0309	1.8147	-1.1134	0.02234	-1.00173	-1.4173	-1.7093	-1.57882	-4.772	-2.09583	2.11817
1566043_at	---	-1.1578	-1.3525	-0.8115	-1.7839	-1.4763	-1.3164	-6.16615	-3.1028	-1.5829	-5.30196	-1.0087	-3.4325	2.1161
205573_s_at	SNX7	-3.6224	-0.4856	-1.7969	-2.4643	-3.9127	-2.45638	-4.94096	-3.737	-3.6693	-4.13005	-6.3808	-4.57162	2.11524
238176_at	RAPGEF2	-1.4525	-1.4628	-1.5786	-1.5113	-1.7456	-1.55016	-6.50587	-0.7859	-2.8059	-7.11903	-1.1072	-3.66478	2.11462
1565743_at	PFAAP5	0.7026	0.0037	0.6293	-1.9885	0.318	-0.06698	-5.19893	-1.5641	0.2324	-4.8006	0.424	-2.18145	2.11447
238763_at	RBM20	-3.1662	-4.2216	-4.7408	-2.2216	-2.1482	-3.29968	-3.1469	-5.9658	-8.0398	-5.96974	-3.9479	-5.41403	2.11435
218807_at	VAV3	1.7618	3.1818	0.09	3.4616	3.1131	2.32166	-0.0498208	1.4104	2.6412	0.749598	-3.7141	0.207455	2.1142
1561042_at	EMR3	-1.7899	-3.3248	-2.257	-4.9302	-4.088	-3.27798	-4.06664	-6.7331	-6.1584	-5.76612	-4.2324	-5.39133	2.11335
231041_at	PAF53	-1.454	-1.8458	-1.5547	-1.6702	-2.0637	-1.71768	-2.12192	-4.3868	-5.0116	-2.46298	-5.1688	-3.83042	2.11274
1565717_s_at	FUS	2.4486	2.67	2.2686	3.6813	2.7275	2.7592	-6.7755	1.2446	3.0746	2.77857	2.9212	0.648695	2.11051
214049_x_at	CD7	4.2044	3.7425	3.402	2.5579	1.5481	3.09098	-2.78396	1.8624	3.5268	0.467598	1.8333	0.981227	2.10975
226347_at	---	1.956	3.0133	0.4805	1.1196	2.2896	1.7718	-1.15756	-0.2321	0.8281	-0.246692	-0.8778	-0.33721	2.10901
1558080_s_at	LOC144871	0.1469	0.4957	1.113	1.1645	1.7621	0.93644	-4.29204	-0.4247	-0.9771	-1.12616	0.9595	-1.1721	2.10854
206484_s_at	XPNPEP2	-3.0685	-0.8938	0.3469	-5.4675	-1.172	-2.05098	-2.27863	-4.6082	-4.7959	-4.45038	-4.6584	-4.1583	2.10732
201539_s_at	FHL1	-0.4588	0.1017	0.3252	-0.191	-0.692	-0.18298	-3.90898	-0.5517	-2.0819	-3.49595	-1.4089	-2.28949	2.10651
220410_s_at	---	-0.6934	-1.2955	-1.4399	-1.2941	-2.6295	-1.47048	-4.54436	-4.2379	-2.7642	-3.04263	-3.2905	-3.57592	2.10544
224740_at	---	1.7626	2.7494	3.3245	2.3095	2.3359	2.49638	2.46949	1.8049	-6.3335	1.16852	2.8474	0.391361	2.10502
219777_at	GIMAP6	3.1008	1.8026	-3.7602	2.2966	3.5284	1.39364	-0.121987	1.8066	1.0873	0.472441	-6.7959	-0.710309	2.10395
240221_at	CSNK1A1	0.6842	0.8275	0.7728	1.0116	1.1112	0.88146	-4.91311	0.404	0.4873	-2.47095	0.3898	-1.22059	2.10205
230395_at	DREV1	-0.0942	-0.1604	-0.2409	0.305	-0.6758	-0.17326	-6.08712	-0.8135	0.0348	-4.89279	0.386	-2.27452	2.10126
239833_at	---	-2.3974	-2.3379	-1.3111	0.4406	-1.0807	-1.3373	-4.92328	-2.7524	-1.8562	-6.18975	-1.4691	-3.43815	2.10085
1564468_at	PINX1	-2.9501	-2.8997	-2.5752	-3.9523	-2.603	-2.99606	-4.7925	-2.2543	-1.9313	-8.02068	-8.4804	-5.09584	2.09978
225273_at	KIAA1280	1.6724	1.2537	1.6911	0.4904	2.4892	1.51936	-0.8421	-0.7969	0.9596	-2.06451	-0.1507	-0.578922	2.09828
221755_at	EHBP1L1	-0.8932	-0.115	-1.0256	-0.9307	-1.8986	-0.97262	-6.95736	-1.4228	-0.0139	-3.05801	-3.8997	-3.07035	2.09773
230974_at	DDX19	-1.3205	-2.2433	-2.5031	-0.6282	-2.7293	-1.88488	-4.61708	-5.3335	-1.0046	-6.13224	-2.8242	-3.98232	2.09744
237156_at	---	-0.7914	-1.4212	-4.5873	-1.6448	-1.8826	-2.06546	-3.42505	-2.9748	-3.5031	-4.62245	-6.2877	-4.16262	2.09716
223447_at	REG4	2.9311	-3.7141	-4.2056	-2.1546	3.0627	-0.8161	-0.820918	-5.088	-2.6385	-3.041	-2.968	-2.91128	2.09518
242784_at	ETS2	-0.4189	-2.1636	-2.1714	-3.0783	-2.4235	-2.05114	-3.67463	-1.1122	-7.3335	-4.37278	-4.2379	-4.1462	2.09506
1554783_s_at	ARHGEF2	-1.1969	-0.293	-2.8699	-0.0128	-2.3555	-1.34562	-7.68724	-4.1897	-1.7255	-1.99193	-1.6082	-3.44051	2.09489
238462_at	STS-1	2.5065	0.2235	1.9033	2.7444	3.8689	2.24932	1.49074	0.8759	-1.3921	0.721795	-0.9203	0.155206	2.09411
236915_at	LOC441054	-6.0023	-0.6657	-3.1584	-3.8741	-3.5942	-3.45894	-6.21288	-6.2002	-5.2324	-7.32042	-2.774	-5.54798	2.08904
87100_at	ABHD2	-0.9313	-1.2976	-1.085	-1.0416	-0.6326	-0.99762	-5.24966	-4.1636	-2.0613	-2.24747	-1.7065	-3.0857	2.08808
216533_at	PCCA	-2.8242	-5.2543	-2.6493	-2.191	-2.5615	-3.09606	-5.73544	-6.3104	-3.6224	-8.2259	-2.0256	-5.18395	2.08789
1557910_at	HSPCB	5.4261	4.9674	5.0445	4.8383	4.9132	5.0379	-4.82012	4.0914	5.3391	4.58466	5.556	2.95021	2.08769
232236_at	EIF5B	-1.603	-1.4461	-1.304	-2.2529	-2.357	-1.7926	-6.19357	-0.9434	-3.0445	-7.09779	-2.1178	-3.87941	2.08681
234599_at	---	-2.7486	-0.715	-3.5096	-1.1134	-1.715	-1.96032	-4.95837	-1.9412	-4.939	-6.32831	-2.0625	-4.04588	2.08556
1562280_at	---	-0.9451	-0.1278	-0.8927	-0.3674	-0.3104	-0.52868	-5.48895	-0.6197	-0.0151	-5.61699	-1.3299	-2.61413	2.08545
1569472_s_at	TTC3	-0.5262	-0.7399	-2.028	-1.0046	0.0955	-0.84064	-7.2291	-2.6675	-2.4564	-2.26641	-0.0098	-2.92584	2.0852
215558_at	C6orf133	-1.0499	-0.8283	-0.882	-1.4235	-1.0535	-1.04744	-5.85459	-2.2709	-2.1405	-4.68561	-0.7093	-3.13218	2.08474
242797_x_at	---	-0.265	-0.4679	1.0694	-0.7879	0.3457	-0.02114	-5.2544	0.1378	0.0043	-4.58876	-0.8232	-2.10485	2.08371
205181_at	ZNF193	-1.0685	-0.944	-0.2969	-4.8614	-0.8662	-1.6074	-3.75589	-3.7447	-1.0643	-5.09557	-4.7879	-3.68967	2.08227
1568686_at	---	-4.553	-3.3306	-5.2002	-5.2433	-3.4868	-4.36278	-6.57619	-4.1128	-7.2433	-7.09004	-7.2002	-6.4445	2.08172
212063_at	CD44	0.6471	2.0551	1.6177	3.7583	0.9887	1.81338	3.37643	0.9859	0.5028	-0.359333	-5.8448	-0.267801	2.08118
210763_x_at	NCR3	-4.4051	-0.0883	-0.5337	-0.2069	-0.4446	-1.13572	-3.64146	-4.6224	-4.7486	-0.964812	-2.1028	-3.21601	2.08029
227565_at	---	0.9461	-0.5585	0.348	1.284	-0.3151	0.3409	-3.49732	-0.273	-0.7212	-2.54974	-1.6547	-1.73919	2.08009
230207_s_at	---	2.5213	0.7682	-3.0954	1.6262	-1.8541	-0.00676	-3.72729	-2.1456	0.6548	-1.1301	-4.0783	-2.0853	2.07854
214405_at	CUGBP2	-1.2828	-0.4965	-1.0274	0.8057	0.1243	-0.37534	-4.08695	-1.2709	-1.6748	-3.30804	-1.9269	-2.45352	2.07818
232354_at	FLJ12750	-5.812	0.0226	-0.7989	-0.9811	-0.7573	-1.66534	-4.602	-1.6074	-5.6439	-6.13861	-0.7236	-3.7431	2.07776
1558775_s_at	NSMAF	0.1814	-0.3514	-0.77	-0.0133	-0.2608	-0.24282	-4.62057	-1.0991	-4.1792	-0.823963	-0.8794	-2.32045	2.07763
236524_at	BBP	0.8853	0.808	0.516	0.2923	1.1981	0.73994	-4.8246	-0.2022	0.8498	-3.18145	0.6745	-1.33679	2.07673
201360_at	CST3	-2.9908	2.7899	-0.1459	1.9132	-1.5513	0.00302	-3.59617	-1.8858	-2.9214	-0.898218	-1.0613	-2.07258	2.0756
1559881_s_at	ZNF12	1.9975	2.0991	1.8102	1.3686	1.2826	1.7116	-3.70753	0.1346	1.31	-1.18904	1.6326	-0.363875	2.07547
232504_at	LOC285628	-3.6841	-1.4699	-2.8868	-0.3677	0.2698	-1.62774	-4.94701	-5.2109	-2.0807	-2.03154	-4.2379	-3.70161	2.07387
202510_s_at	TNFAIP2	-2.9931	-1.6109	-2.3076	-0.6171	-1.6953	-1.8448	-1.70513	-2.0529	-6.7027	-3.51585	-5.6153	-3.91837	2.07357
1570571_at	LOC440092	-0.0701	0.5239	0.2714	-0.5454	0.2339	0.08274	-3.44947	-0.1818	-1.7593	-5.12811	0.5672	-1.9903	2.07304
1562283_at	---	-1.772	-2.3614	-1.872	-2.2584	-1.4399	-1.94074	-5.99571	-4.4612	-1.6953	-5.65515	-2.257	-4.01287	2.07213
231740_at	KCNJ11	-0.8365	-3.939	-3.4328	-3.0758	-4.0256	-3.06194	-5.01652	-6.0023	-4.138	-6.6919	-3.8201	-5.13376	2.07182
1564426_x_at	LOC389634	-2.4965	-2.4884	-1.542	-0.8911	-3.5462	-2.19284	-4.7022	-5.1897	-3.3778	-2.08722	-5.9658	-4.26454	2.0717
240232_at	C3orf1	-1.6074	-2.242	-2.7681	-3.5129	-2.6748	-2.56104	-3.7602	-2.7179	-5.9302	-5.58643	-5.1688	-4.63271	2.07167
226278_at	DKFZp313A2432	-0.3434	1.441	1.8202	1.9479	2.557	1.48454	-5.61874	2.6429	1.9296	1.94384	-3.8242	-0.585318	2.06986
235716_at	---	3.3317	2.5697	2.7579	2.7279	3.145	2.90644	-3.47497	2.2741	3.5816	-1.33784	3.1401	0.836597	2.06984
232489_at	FLJ10287	0.9954	0.2614	1.2978	0.2539	1.0555	0.7728	-3.18961	-0.4671	-0.1963	-2.12981	-0.5006	-1.29668	2.06948
1560500_at	---	0.9312	0.5687	0.0081	-2.6439	-0.4548	-0.31814	-3.39125	0.2609	-0.6762	-6.97812	-1.1514	-2.38721	2.06907
1568795_at	---	-1.4723	-1.399	-1.4884	-1.4089	-1.0673	-1.36718	-5.00584	-2.2709	-3.1584	-3.09422	-3.6439	-3.43465	2.06747
223216_x_at	ZNF395 /// FBXO16	2.0948	1.189	1.6184	1.1818	1.1892	1.45464	-3.37934	1.7362	0.5915	-1.32457	-0.6813	-0.611503	2.06614
212759_s_at	TCF7L2	-1.1694	-2.0856	-2.6841	-1.3952	-1.652	-1.79726	-1.22196	-4.553	-6.0783	-5.91554	-1.5462	-3.863	2.06574
201204_s_at	RRBP1	2.3307	1.5	0.8151	1.1556	1.3875	1.43778	-0.595755	-0.2828	-1.0012	-0.428653	-0.8283	-0.627342	2.06512
203324_s_at	CAV2	-3.7839	-1.8635	-3.7563	-6.5328	-0.5722	-3.30174	-5.68901	-1.775	-6.3808	-6.50252	-6.4804	-5.36555	2.06381
1554159_a_at	ZMYND11	-0.6087	-1.1172	-0.976	0.0317	-0.3771	-0.60946	-4.59968	-4.5666	-1.8794	-2.14022	-0.1649	-2.67016	2.0607
1558836_at	---	0.0314	-1.2758	0.3398	-0.6171	-0.6255	-0.42944	-3.48497	-1.5795	-2.2529	-6.00869	0.877	-2.48981	2.06037
232392_at	SFRS3	1.9556	1.2319	1.9987	1.2304	1.7343	1.63018	-4.82061	0.875	1.0672	-0.450094	1.1779	-0.430121	2.0603
242869_at	---	-1.9692	0.9112	-0.8567	-2.7779	1.2642	-0.68568	-4.41832	-1.4051	-1.4104	-3.20536	-3.2905	-2.74594	2.06026
217979_at	TM4SF13	0.2776	1.0888	0.3964	4.3192	2.1378	1.64396	0.174935	-1.4097	1.554	0.267639	-2.662	-0.415025	2.05899
1556783_a_at	LASS5	-1.6593	-2.3525	-2.5752	-2.4143	-1.9258	-2.18542	-5.06593	-2.6748	-3.9434	-6.70956	-2.8283	-4.2444	2.05898
229033_s_at	MUM1	0.6625	-0.5006	-1.2481	0.4922	0.6493	0.01106	-5.37293	-2.3525	0.4338	-2.47641	-0.4691	-2.04743	2.05849
209135_at	ASPH	-7.2433	-0.5973	-0.8437	-1.0457	-0.7126	-2.08852	-6.52147	-3.1078	-1.9192	-1.89558	-7.2877	-4.14635	2.05783
1560558_at	C9orf80	-2.6584	-2.4158	1.0785	-2.7408	-2.3104	-1.80938	-5.04691	-1.7427	-5.2324	-5.20369	-2.1103	-3.8672	2.05782
1560119_at	OR7E140P	-3.3688	-1.071	-1.7408	-1.3401	-2.174	-1.93894	-5.50212	-3.7103	-3.1103	-4.80696	-2.8531	-3.99655	2.05761
230252_at	GPR92	0.0538	-1.7799	1.1149	1.3594	0.4216	0.23396	-0.865947	-4.6012	-0.9176	-0.268418	-2.4643	-1.82349	2.05745
1558631_at	PPARA	-2.6934	0.1781	-3.8741	-1.3899	-1.928	-1.94146	-5.17271	-3.9658	-4.2324	-3.55692	-3.0589	-3.99735	2.05589
242144_at	PAPD4	0.0124	0.749	0.3448	-0.1903	1.0523	0.39364	-4.88699	0.1433	1.2589	-5.2514	0.4289	-1.66146	2.0551
218729_at	LXN	-0.5782	-0.0478	-0.7413	0.4357	-0.3752	-0.26136	-3.44585	-1.8562	-0.4001	-0.0645805	-5.812	-2.31575	2.05439
208033_s_at	ATBF1	-2.0386	-3.7217	-1.8303	-0.5137	-3.7179	-2.36444	-3.11271	-5.4933	-6.4297	-4.34871	-2.7046	-4.4178	2.05336
223514_at	CARD11	0.4021	-0.0734	-0.2898	-0.2678	-1.0475	-0.25528	-3.26038	-3.4143	-0.9241	-0.109907	-3.8242	-2.30658	2.0513
202336_s_at	PAM	-7.6439	2.2833	0.6997	0.0895	1.2863	-0.65702	-5.88183	-5.6878	-0.2602	-2.27811	0.5668	-2.70823	2.05121
242269_at	FLJ42875	-2.1546	-3.6878	-3.7141	-3.6403	0.0201	-2.63534	-4.70957	-5.2765	-5.0493	-4.44821	-3.9479	-4.6863	2.05096
231281_at	---	-0.2348	0.0679	-0.191	0.538	0.5947	0.15496	-4.85015	0.43	0.2405	-5.06586	-0.229	-1.8949	2.04986
1560893_at	TCF7L2	-4.5195	-3.2379	-3.8826	-3.6403	-6.0589	-4.26784	-5.53435	-6.357	-5.4422	-6.54959	-7.7027	-6.31717	2.04933
231732_at	SMPD3	3.0576	2.0317	2.4936	-2.8783	-2.2096	0.499	-0.900731	-1.4941	-3.9931	-2.60183	1.2453	-1.54889	2.04789
206507_at	ZNF305	-0.2612	0.0751	-0.3273	-0.0259	-3.1533	-0.73852	-1.47145	-2.242	-0.4127	-4.0413	-5.7642	-2.78633	2.04781
201467_s_at	NQO1	-2.0433	-0.1723	-5.7179	-1.7859	-1.191	-2.18208	-5.81213	-4.6511	-3.699	-5.37496	-1.6082	-4.22908	2.047
242916_at	CEP1	1.5263	2.1902	1.7581	1.7314	0.9016	1.62152	-4.41793	1.2108	0.6493	-1.00396	1.435	-0.425358	2.04688
1554770_x_at	FLJ32130	-0.8842	-0.5345	1.0914	-0.3685	-1.0523	-0.34962	-4.21534	-0.2331	-1.0868	-5.90277	-0.5303	-2.39366	2.04404
1553704_x_at	FLJ90396	2.0709	1.7963	1.7671	1.7073	1.3863	1.74558	-4.3547	1.1859	0.7938	-0.655466	1.5385	-0.298394	2.04397
1554133_at	RUFY2	-3.5064	-2.4532	-3.2962	-3.5804	-2.5547	-3.07818	-6.95118	-3.0758	-3.0116	-9.30641	-3.2626	-5.12152	2.04334
1561166_a_at	FOXP1	-1.4828	-2.2723	-3.3748	-0.4691	-0.2433	-1.56846	-4.45793	-1.7466	-1.5047	-7.73602	-2.6135	-3.61175	2.04329
222308_x_at	---	-2.5395	-2.1805	-1.5864	-2.0233	-1.9805	-2.06204	-5.91542	-1.4035	-4.5262	-6.70292	-1.9771	-4.10503	2.04299
232017_at	TJP2	-0.7302	0.0748	-0.5555	0.682	-3.4112	-0.78802	-1.6847	-3.6657	-2.0244	-5.64905	-1.131	-2.83097	2.04295
235952_at	---	-1.2358	-1.889	-0.171	-1.0838	-1.3771	-1.15134	-4.37262	-1.8656	-4.2934	-4.46341	-0.9709	-3.19319	2.04185
215806_x_at	TRGV9 /// TARP	5.3278	3.3359	5.0058	3.7575	4.3872	4.36284	2.65384	-1.9236	5.4859	4.78602	0.6046	2.32135	2.04149
1556781_at	HERC2	-3.1405	-3.5295	-3.5262	-2.7486	-3.0905	-3.20706	-6.38625	-5.4933	-5.5195	-4.92095	-3.9127	-5.24654	2.03948
1565936_a_at	LMO3	-3.8242	-4.227	-4.5064	-4.2598	-4.3104	-4.22556	-6.63603	-3.8573	-6.357	-7.6454	-6.8283	-6.26481	2.03925
209545_s_at	RIPK2	-3.6475	-0.3292	0.3252	-5.5195	0.0046	-1.83328	-2.41259	-3.904	-2.4251	-4.74202	-5.8783	-3.8724	2.03912
226676_at	ZNF521	-6.673	2.6126	-1.4982	1.5044	1.3193	-0.54698	-4.21594	0.9239	-1.5454	-4.77074	-3.319	-2.58544	2.03846
211317_s_at	CFLAR	-0.1351	-0.4154	-0.8064	0.2712	1.0439	-0.00836	-3.62136	-2.9568	0.9378	-3.69209	-0.8965	-2.04579	2.03743
226864_at	PKIA	-1.4328	-0.0844	-0.0722	-2.0433	1.0687	-0.5128	-3.45567	-0.6122	0.661	-2.00886	-7.3335	-2.54984	2.03704
210665_at	TFPI	-4.8954	-0.9579	-5.3808	-3.4112	-1.3718	-3.20342	-5.48891	-7.8283	-3.0589	-6.44811	-3.3778	-5.2404	2.03698
203382_s_at	APOE	-3.0422	-2.8699	-2.2069	-4.3808	-3.6047	-3.2209	-6.2525	-4.3452	-3.2737	-6.46576	-5.9479	-5.25701	2.03611
1569346_a_at	P2RX1	-2.904	-0.4528	-0.8211	-0.5179	-1.7476	-1.28868	-5.77185	-2.264	-0.6538	-4.03796	-3.8954	-3.3246	2.03592
205081_at	CRIP1	0.5801	3.6501	1.6632	-4.4612	2.1962	0.72568	-1.59014	0.9443	-0.5773	1.15335	-6.4804	-1.31004	2.03572
235626_at	CAMK1D	1.0404	1.3361	0.7633	1.0128	0.8404	0.9986	-0.419583	1.0398	-0.2692	-2.72984	-2.8019	-1.03614	2.03474
204114_at	NID2	-0.2849	-1.2522	-3.816	0.4357	-1.5899	-1.30146	-1.85419	-5.5064	-4.0162	-2.71197	-2.5838	-3.33451	2.03305
204806_x_at	HLA-F	1.107	3.8504	2.6464	3.5426	1.8706	2.6034	-1.5879	0.7854	0.7908	1.68273	1.1808	0.570367	2.03303
206943_at	TGFBR1	-1.0685	-1.6082	-2.8221	-0.5679	-2.257	-1.66474	-4.20926	-5.4933	-1.7379	-1.89882	-5.1482	-3.6975	2.03276
243806_at	SIAT8F	-5.5598	-1.8975	-3.3219	-2.2029	1.1288	-2.37066	-3.39144	-2.7999	-5.4422	-5.47314	-4.904	-4.40214	2.03148
227817_at	PRKCB1	1.5529	2.771	-3.1533	1.3687	1.6098	0.82982	-1.30547	1.3493	0.6207	-0.601696	-6.0589	-1.19921	2.02903
220827_at	CACNA1C	-3.6224	-5.673	-3.7642	-3.5195	-3.3104	-3.9779	-4.49623	-6.0979	-6.6439	-6.52643	-6.2653	-6.00595	2.02805
209012_at	TRIO	-4.1482	-2.9568	1.1921	0.2647	-2.0035	-1.53034	-3.9194	-2.2002	-0.0954	-5.51517	-6.0589	-3.55781	2.02747
1564776_at	LENG10	-0.3503	0.0092	1.2131	-0.4711	1.385	0.35718	-3.01998	-0.5834	-1.4414	-3.21468	-0.0917	-1.67023	2.02741
214022_s_at	IFITM1	6.2436	6.3698	4.3535	5.4378	5.3852	5.55798	3.99424	3.3843	5.4637	4.0076	0.807	3.53137	2.02661
236528_at	UBE2J1	0.1041	0.5855	0.0092	-0.4836	-0.5505	-0.06706	-3.53288	-1.5505	-1.1936	-2.73728	-1.4532	-2.09349	2.02643
220936_s_at	H2AFJ	-7.2002	-0.9856	-2.5212	-5.0303	-1.5864	-3.46474	-1.38687	-6.9302	-4.8365	-6.26007	-8.0398	-5.49069	2.02595
232535_at	---	0.4158	-1.5031	1.3443	-2.1701	0.7223	-0.23816	-5.81786	-2.772	0.2788	-3.51187	0.5095	-2.26269	2.02453
1563348_at	NKIRAS1	-1.9214	-1.9357	-1.6502	-1.4596	-1.7399	-1.74136	-2.2243	-2.402	-7.4804	-4.64332	-2.077	-3.7654	2.02404
223497_at	KIAA1411	0.8814	-0.9324	1.4222	-0.3581	-0.5043	0.10176	-0.545649	-0.9669	0.869	-3.20344	-5.7642	-1.92224	2.024
214487_s_at	RAP2A /// RAP2B	-0.0206	0.0286	0.3279	0.9644	0.2793	0.31592	-5.7433	-1.0499	-0.576	-1.08377	-0.0853	-1.70766	2.02358
210148_at	HIPK3	-1.2379	-0.2522	-0.3419	-0.6331	-0.2688	-0.54678	-5.08496	-3.4739	-1.814	-1.92263	-0.5517	-2.56944	2.02266
235287_at	CDK6	1.5604	1.1062	1.0972	2.1508	2.3232	1.64756	-3.76238	1.0422	0.8655	-0.380268	0.3645	-0.374089	2.02165
238611_at	HNRPM	0.9038	0.4372	0.9514	0.7584	1.5312	0.9164	-4.06274	-0.1507	0.2277	-1.79919	0.2587	-1.10525	2.02165
242854_x_at	DLEU2	0.0533	-0.3771	-0.3548	0.4462	-0.3001	-0.1065	-7.04766	-0.0162	-1.1253	-3.46146	1.0114	-2.12784	2.02134
213606_s_at	ARHGDIA	1.4195	-0.2304	0.25	0.0909	-1.1348	0.07904	-6.73551	-0.7529	-0.8474	0.231712	-1.6074	-1.9423	2.02134
241827_at	ZNF615	-1.028	-0.625	0.1819	-0.0538	0.2238	-0.26022	-0.640479	-2.5666	0.4103	-2.98909	-5.6012	-2.27741	2.01719
237383_at	---	0.6133	1.4772	0.5035	0.5456	1.0828	0.84448	-1.88795	0.9176	-2.0457	-3.17846	0.3316	-1.17258	2.01706
232508_at	RAI17	-1.1623	-1.1373	-1.2447	-1.0029	-0.7089	-1.05122	-5.53335	-1.6841	-1.2509	-5.4008	-1.4683	-3.06749	2.01627
216474_x_at	TPSAB1 /// TPSB2	-3.0139	1.1106	-3.0093	-2.3868	-3.6331	-2.1865	-3.65859	-5.9839	-3.5429	-4.90504	-2.917	-4.20149	2.01499
1557810_at	---	0.3678	-0.652	0.227	0.0778	0.4799	0.1001	-3.71613	-1.6785	-0.3674	-1.6707	-2.1405	-1.91465	2.01475
243528_at	ZDHHC2	0.5896	-0.4884	-0.4028	-0.7212	-0.4743	-0.29942	-2.87031	-1.2807	-1.4564	-2.84217	-3.1203	-2.31397	2.01455
228770_at	GPR146	-2.8059	0.0289	-3.2029	-1.071	-2.8242	-1.97502	-2.66768	-6.0783	-3.8614	-4.39401	-2.9434	-3.98896	2.01394
1556654_at	---	-2.3868	-2.8221	-1.7622	-2.0637	-2.2934	-2.26564	-6.93529	-1.5735	-1.309	-4.37708	-7.2002	-4.27902	2.01338
240134_at	KIAA1280	-1.5564	-1.7809	-1.2564	-2.3853	0.0359	-1.38862	-3.44421	-2.1989	-5.6153	-3.59579	-2.1533	-3.4015	2.01288
230788_at	GCNT2	-6.2653	-5.4804	-2.5395	-1.8773	-1.6224	-3.55698	-1.6759	-4.6367	-7.3808	-6.99636	-7.1584	-5.56963	2.01265
216867_s_at	PDGFA	-5.138	-2.0493	-2.6457	-1.8262	-1.4675	-2.62534	-4.05572	-1.6091	-6.8954	-6.30608	-4.3219	-4.63764	2.0123
217571_at	---	-3.3047	-3.5031	-4.2877	-3.2433	-3.0327	-3.4743	-5.39185	-5.7642	-2.7959	-6.05091	-7.4297	-5.48651	2.01221
1556325_at	FILIP1	-2.6242	-4.299	-3.6915	-3.2488	-3.1662	-3.40594	-4.44724	-6.2433	-3.3306	-6.06641	-7.0023	-5.41797	2.01203
228489_at	LOC116441	-2.8406	-3.2002	-3.4081	-2.3205	-2.4266	-2.8392	-3.59307	-5.9839	-5.6295	-3.58153	-5.4675	-4.8511	2.0119
236386_at	---	-0.1078	-1.0649	0.2213	-0.6118	0.829	-0.14684	-3.58881	-2.5312	-0.3982	-4.32868	0.0571	-2.15796	2.01112
1558214_s_at	CTNNA1	-2.3808	-1.2169	-6.9658	-0.1986	-0.5341	-2.25924	-6.98385	-5.2433	-1.3241	-7.12969	-0.6698	-4.27015	2.01091
212182_at	NUDT4	-2.3838	-2.9908	-3.2324	-3.195	-2.4787	-2.85614	-3.33854	-6.3808	-1.3503	-5.43304	-7.8283	-4.8662	2.01006
206142_at	ZNF135	-2.4469	-1.8242	-0.7018	-7.4804	-0.4434	-2.57934	-6.99928	-1.5195	-0.2502	-7.43827	-6.7331	-4.58807	2.00873
236558_at	MBNL1	-0.8034	-1.0309	-2.8324	-2.7524	-0.0297	-1.48976	-6.45061	-1.3162	-0.8635	-6.49439	-2.3674	-3.49842	2.00866
1568685_at	---	-3.8365	-3.7447	-4.088	-3.5064	-3.3162	-3.69836	-6.09596	-5.4173	-5.3219	-6.60007	-5.0979	-5.70663	2.00827
207180_s_at	HTATIP2	-5.4933	-0.2849	1.2853	0.5909	0.8007	-0.62026	-2.2609	-2.1533	-5.1078	-3.31648	-0.2987	-2.62744	2.00718
214724_at	DIXDC1	-0.7164	-0.7929	-1.195	0.0748	0.9078	-0.34434	-5.10342	-0.5241	-0.4461	-3.64079	-2.0422	-2.35132	2.00698
202984_s_at	BAG5	1.1395	0.7804	1.5521	0.2869	1.9794	1.14766	-4.26192	-0.2096	0.8069	-0.865949	0.2358	-0.858954	2.00661
1564773_x_at	---	-0.9263	-1.6953	-0.9406	-1.2716	-0.976	-1.16196	-7.29738	-0.6304	-0.3677	-6.27634	-1.2709	-3.16854	2.00658
209999_x_at	SOCS1	0.1694	-2.6047	-1.9159	-4.5462	-0.9479	-1.96906	-3.43162	-4.5804	-5.5328	-3.18009	-3.1507	-3.97512	2.00606
220911_s_at	KIAA1305	-2.5632	-2.57	-4.904	0.5215	-1.2997	-2.16308	-2.16609	-2.9127	-4.1178	-6.87663	-4.772	-4.16904	2.00596
228623_at	---	0.2731	0.2395	-0.1038	0.1964	0.4257	0.20618	-4.91002	0.1794	0.2942	-4.86432	0.3127	-1.79761	2.00379
203558_at	CUL7	-1.5328	-0.347	-0.9529	-0.8975	-2.174	-1.18084	-5.93611	-4.8699	-0.5842	-3.2064	-1.3263	-3.18458	2.00374
210448_s_at	P2RX5	3.1493	2.783	3.3049	2.1784	3.3855	2.96022	0.756137	1.5591	2.8016	1.60711	-1.9412	0.956549	2.00367
217436_x_at	---	1.0499	3.262	2.5111	3.3252	1.7764	2.38492	-1.81134	0.7659	0.571	1.1977	1.186	0.381852	2.00307
223714_at	ZNF256	0.074	-0.5084	0.9242	0.4869	-0.4632	0.1027	-4.34402	-0.331	0.0257	-0.863576	-3.9885	-1.90028	2.00298
237278_x_at	ATP2C1	-3.7919	-2.8201	-2.4112	-3.4612	-3.2461	-3.1461	-5.94185	-2.5228	-5.0685	-4.62113	-7.5873	-5.14832	2.00222
232058_at	ACTN4	-0.5035	-0.9379	-0.4683	0.773	-0.7814	-0.38362	-3.48467	-1.1597	-1.229	-4.76326	-1.2919	-2.38571	2.00209
231982_at	LOC284422	1.9252	3.4177	1.9283	4.5702	3.9206	3.1524	0.263044	3.2797	4.0017	2.94031	-4.7331	1.15033	2.00207
1560396_at	KLHL6	-0.8943	0.4355	-0.685	1.0329	0.5152	0.08086	-2.97151	-1.3176	-0.501	-1.16111	-3.6547	-1.92118	2.00204
229830_at	---	-2.3019	-1.8986	-7.5328	-0.0049	0.0308	-2.34148	-2.33583	-1.9602	-4.6295	-6.80538	-5.9839	-4.34296	2.00148
211144_x_at	TRGV9 /// TARP	5.6252	3.265	5.0243	3.5532	4.434	4.38034	2.27206	-1.357	5.4119	4.65096	0.9222	2.38002	2.00032
228046_at	LOC152485	1.287	1.2303	1.5081	2.112	2.4284	1.71316	-0.561615	0.3707	1.2332	-1.61664	-0.8604	-0.286952	2.00011
240527_at	FNTA	-1.1838	-1.0404	-0.9965	-0.9062	-1.4228	-1.10994	-3.97905	-1.7979	-4.3277	-3.77184	-1.673	-3.1099	1.99996
224073_at	FLJ20464	-3.0831	-4.0637	-2.0058	-2.5031	-2.5821	-2.84756	-5.01416	-6.2216	-2.399	-4.74118	-5.8614	-4.84747	1.99991
215268_at	KIAA0754	-0.7259	-0.4112	-0.6873	-0.4517	-0.6421	-0.58364	-4.2996	-2.4612	-1.3793	-3.43236	-1.3423	-2.58295	1.99931
213932_x_at	HLA-A	4.6407	6.0651	5.0815	5.8398	4.9294	5.3113	1.2107	3.7837	3.3256	4.04293	4.2112	3.31482	1.99648
232197_x_at	ARSB	-1.6822	-3.3423	-1.8879	-1.6385	-0.9329	-1.89676	-3.44133	-3.1844	-5.0589	-4.68754	-3.0905	-3.89253	1.99577
230352_at	---	2.9301	1.5695	2.3921	2.4042	2.7008	2.39934	0.0933866	1.42	0.3613	-0.43728	0.59	0.405481	1.99386
1558139_at	LOC440157	-1.0203	-2.5564	0.4908	-0.0734	-0.3019	-0.69224	-2.54345	-1.9313	-3.4739	-2.64434	-2.8303	-2.68466	1.99242
1556318_s_at	---	-0.4707	-1.0831	-0.6184	-1.4399	-0.2328	-0.76898	-6.87842	-1.5666	-0.7854	-3.82812	-0.7481	-2.76133	1.99235
208461_at	HIC1	-3.9931	-6.0023	-6.4297	-6.5873	-2.114	-5.02528	-7.0965	-6.2433	-6.8614	-7.63532	-7.2433	-7.01596	1.99068
49111_at	---	1.3031	-1.814	-2.6331	1.1465	0.3222	-0.33506	-2.90518	-2.5014	-0.1047	-3.25627	-2.8573	-2.32497	1.98991
226731_at	PELO	-1.7593	-2.9302	-2.7255	-5.7486	-1.244	-2.88152	-3.43474	-2.0565	-7.0023	-5.76461	-6.0979	-4.87121	1.98969
225502_at	DOCK8	3.7298	1.8657	3.4068	3.2417	3.8494	3.21868	2.76021	2.5974	2.9894	2.24195	-4.4422	1.22935	1.98933
219359_at	FLJ22635	2.9094	-0.6602	-0.6911	0.7207	2.6493	0.98562	-1.80645	1.2029	-0.4321	-1.50806	-2.4739	-1.00352	1.98914
217894_at	KCTD3	-3.4235	-0.6074	0.9632	-0.0321	0.5037	-0.51922	-1.93602	-0.7829	0.3787	-2.23367	-7.9658	-2.50794	1.98872
212921_at	SMYD2	0.7423	0.546	0.1986	0.077	0.4321	0.3992	-2.94189	-0.4731	0.1132	-3.64369	-0.9977	-1.58864	1.98784
216278_at	KIAA0256	-2.0081	-1.2243	-1.815	-1.4189	-1.5812	-1.6095	-5.77849	-5.4804	-1.3681	-4.99702	-0.3603	-3.59686	1.98736
221658_s_at	IL21R	-3.2962	-0.1727	-3.4548	-1.8386	-1.6804	-2.08854	-4.75151	-2.8468	-5.1688	-3.63783	-3.9703	-4.07505	1.98651
219938_s_at	PSTPIP2	1.144	-0.4442	0.9994	0.0155	0.6544	0.47382	0.853575	-3.6367	-1.8191	-2.94263	-0.0113	-1.51123	1.98505
200636_s_at	PTPRF	1.4671	2.5539	-2.9977	1.0304	2.8107	0.97288	-1.29111	-0.2351	0.7428	-4.68493	0.4075	-1.01217	1.98505
213725_x_at	LOC283824	2.3168	0.7022	-1.2318	2.8164	1.5856	1.23784	2.38762	-0.9731	1.4063	-0.661035	-5.8954	-0.747123	1.98496
1553407_at	MACF1	-2.7779	-1.6822	-0.9263	-0.606	-1.1766	-1.4338	-3.47648	-3.0905	-5.6295	-3.41821	-1.4771	-3.41836	1.98456
208178_x_at	TRIO	-5.5195	-5.5462	0.9417	-0.1272	-3.2324	-2.69672	-3.61973	-5.138	-0.9902	-6.36904	-7.2877	-4.68093	1.98421
236889_at	FLJ12750	-6.6439	-1.3674	-1.6999	-1.735	-2.5395	-2.79714	-5.45199	-3.8911	-5.8614	-6.78067	-1.917	-4.78043	1.98329
215279_at	SVIL	-0.7745	-0.8773	-0.9942	-1.1209	-1.0006	-0.9535	-4.13035	-3.57	-1.0309	-4.25286	-1.6925	-2.93532	1.98182
244689_at	PPARA	-1.9692	0.6436	-2.2284	-1.1884	-1.3622	-1.22092	-5.704	-1.2927	-2.4691	-3.38468	-3.1559	-3.20128	1.98036
206380_s_at	PFC	-5.0493	-2.7255	-3.0256	-7.1178	-4.7331	-4.53026	-5.1169	-6.8614	-6.673	-7.54348	-6.357	-6.51036	1.9801
226673_at	SH2D3C	1.825	1.5171	1.4301	1.9546	1.1017	1.5657	-3.41542	-0.4651	2.2095	1.02261	-1.4228	-0.414242	1.97994
227379_at	OACT1	0.2885	0.4761	-1.4974	-0.2362	0.7831	-0.03718	-1.61082	-0.8981	0.0401	-0.608179	-7.0023	-2.01586	1.97868
226085_at	CBX5	4.0626	3.5618	3.6805	2.2962	4.0512	3.53046	-0.349348	2.6187	3.7963	-0.77529	2.4778	1.55363	1.97683
207677_s_at	NCF4	-7.3335	-4.812	-7.7642	-1.3284	-2.4739	-4.7424	-6.14413	-7.5873	-6.5328	-6.43068	-6.8954	-6.71806	1.97566
206782_s_at	DNAJC4	-0.9839	0.7735	-0.8232	-0.3711	-0.5224	-0.38542	-5.56567	-2.6188	0.3043	-1.44108	-2.4787	-2.35999	1.97457
218694_at	ARMCX1	-4.1688	-2.774	0.1033	0.3316	0.4668	-1.20822	-2.90779	-2.7999	-3.9127	-3.26525	-3.0256	-3.18225	1.97403
213229_at	DICER1	3.7039	2.9001	3.526	2.7798	4.2182	3.4256	-1.56031	2.9133	2.6332	-0.917075	4.1972	1.45326	1.97234
202555_s_at	MYLK	-5.4804	-0.5912	-4.9568	-1.9828	-1.3681	-2.87586	-3.18923	-5.138	-5.3688	-5.49373	-5.0493	-4.84781	1.97195
201590_x_at	ANXA2	0.6597	3.7267	-2.2136	3.3285	4.1624	1.93274	3.3924	-0.1649	-1.4517	-1.93982	-0.0297	-0.0387457	1.97149
202180_s_at	MVP	-1.6331	-1.4461	-4.2216	-1.3234	-0.9024	-1.90532	-3.84787	-6.0209	-1.737	-3.47264	-4.3047	-3.87662	1.9713
234801_s_at	ACAS2L	-0.638	-0.4005	-0.4663	-0.7279	-1.61	-0.76854	-3.8531	-1.939	-0.5137	-4.58528	-2.8019	-2.7386	1.97006
205000_at	DDX3Y	2.8215	-3.4454	3.5355	-3.5362	-3.6295	-0.85082	-4.38694	3.4325	-5.3104	-4.58208	-3.257	-2.82078	1.96996
244592_at	FLI1	0.1681	-0.5743	-1.2082	0.3959	-1.1022	-0.46414	-5.88354	-0.7245	0.3902	-2.78091	-3.1714	-2.43403	1.96989
235451_at	SMAD5	0.74	0.9202	0.8538	1.027	1.2147	0.95114	0.416255	0.2011	0.6766	0.0727126	-6.4548	-1.01763	1.96877
231207_at	MRPS30	0.2036	-0.1546	0.2623	-1.2543	0.226	-0.1434	-4.97251	-0.7558	0.3307	-3.3086	-1.852	-2.11164	1.96824
210783_x_at	CLEC11A	1.1003	2.662	-4.8614	-2.3659	1.1688	-0.45924	-3.4794	-0.9794	0.9482	-3.57622	-5.0493	-2.42722	1.96798
219114_at	C3orf18	-0.1361	-1.8242	-4.3452	-1.6795	-1.0649	-1.80998	-0.369093	-3.8365	-4.3511	-4.53545	-5.7959	-3.77761	1.96763
231577_s_at	GBP1	2.4577	1.2252	0.3187	0.1753	2.1287	1.26112	-2.75033	1.0555	1.2936	1.02703	-4.1533	-0.705501	1.96662
228270_at	DKFZp547K054	-3.5262	-1.8089	-1.5113	-1.5253	-3.1431	-2.30296	-3.54073	-2.5925	-3.4804	-6.29815	-5.4297	-4.26829	1.96533
1562919_at	---	-2.3047	-4.7331	-3.1636	-4.357	-2.0012	-3.31192	-5.47694	-2.508	-6.0209	-6.26251	-6.1178	-5.27723	1.96531
212634_at	KIAA0776	1.4004	1.9205	1.5851	1.4604	0.8753	1.44834	-3.16313	0.0641	1.4932	-1.17944	0.2049	-0.516076	1.96442
1557137_at	TMEM17	-4.5942	-4.1028	-1.2898	-5.3219	-1.7198	-3.4057	-6.06592	-4.4422	-5.1584	-6.61741	-4.5598	-5.36875	1.96305
242268_at	CUGBP2	0.7888	0.485	-0.5039	2.2573	1.4103	0.8875	-1.53511	-0.6242	-0.5291	-1.07901	-1.61	-1.07548	1.96298
210514_x_at	HLA-G	0.5269	2.7753	0.9896	2.7604	0.7883	1.5681	-4.31656	0.8877	0.3115	0.913815	0.23	-0.394709	1.96281
1569062_s_at	IQGAP3	-4.3929	-2.7919	-6.8283	-3.0685	-3.7065	-4.15762	-5.70087	-6.5328	-6.7331	-4.70289	-6.9302	-6.11997	1.96235
204362_at	SCAP2	1.0111	-3.8324	-4.0445	2.3135	-6.2433	-2.15912	-6.97443	-3.2461	0.3031	-6.89133	-3.7959	-4.12093	1.96181
241869_at	APOL6	0.1464	-0.5679	-0.8599	-2.0553	-0.6556	-0.79846	-4.99615	-0.3971	-0.3703	-1.47536	-6.5598	-2.75974	1.96128
211367_s_at	CASP1	-0.4808	-2.6224	-3.8079	-3.673	-0.6242	-2.24166	-5.45135	-5.0303	-2.6295	-4.30845	-3.5942	-4.20276	1.9611
233822_x_at	LOC57400	-5.357	-4.6878	-5.9302	-6.9302	-3.8911	-5.35926	-8.67822	-4.3808	-7.0783	-7.98364	-8.4804	-7.32027	1.96101
220773_s_at	GPHN	-0.2166	0.491	-0.0171	0.0594	-0.3108	0.00118	-4.22983	-0.1555	-0.7804	-4.3795	-0.2522	-1.95949	1.96067
239969_at	---	-0.4477	-0.1172	-0.5092	0.3909	-0.2301	-0.18266	-4.10589	-0.7202	0.1786	-5.11006	-0.954	-2.14231	1.95965
1570130_at	SPATS2	-1.1884	-2.3292	-1.6118	-1.6322	-1.2345	-1.59922	-7.10335	-1.8059	-1.542	-6.12264	-1.2203	-3.55884	1.95962
205983_at	DPEP1	-2.242	0.5923	-0.0926	-4.9839	-0.7889	-1.50302	-3.88818	-1.4251	-1.5471	-5.61522	-4.8365	-3.46242	1.9594
1561956_at	---	-3.6047	-3.1662	-3.3778	-4.0541	-3.9214	-3.62484	-5.24786	-4.9658	-5.7331	-6.34306	-5.6295	-5.58386	1.95902
212368_at	ZNF292	3.0496	4.4775	3.6348	3.2584	2.3604	3.35614	-3.21009	2.6708	3.8666	0.334143	3.3322	1.39873	1.95741
215259_s_at	IGSF4C	-4.3511	-3.7331	-4.1278	-2.5479	-4.0069	-3.75336	-6.44509	-3.1533	-6.3335	-5.50054	-7.1178	-5.71005	1.95669
236733_at	FAF1	-1.8089	-1.5154	-2.4643	-1.776	-1.4501	-1.80294	-5.42263	-0.9579	-6.1178	-4.05321	-2.2461	-3.75953	1.95659
209013_x_at	TRIO	-5.4051	-6.4548	0.8858	-0.0625	-4.1533	-3.03798	-4.2606	-5.5735	-1.7999	-6.75046	-6.5873	-4.99435	1.95637
219341_at	CLN8	-1.8699	-1.7544	-0.5383	-2.4282	-2.2082	-1.7598	-6.18119	-2.4628	-2.0081	-5.06092	-2.8678	-3.71616	1.95636
1559156_at	PIAS1	1.0638	0.7807	-0.5868	1.1699	1.356	0.75672	-5.04416	-0.2898	1.728	-4.02997	1.6432	-1.19855	1.95527
241012_at	---	-3.3423	2.1942	0.8464	-1.0948	-3.6767	-1.01464	-0.367581	-2.4051	-6.8954	-2.92992	-2.2502	-2.96964	1.955
242877_at	C19orf13	0.3254	-0.1504	-0.1446	0.2517	0.8146	0.21934	-4.27625	-0.7346	-0.0353	-3.9016	0.27	-1.73555	1.95489
226388_at	TCEA3	-4.6153	0.041	-3.7408	1.5451	-0.0283	-1.35966	-2.58248	-1.9692	-3.0327	-6.42161	-2.5632	-3.31384	1.95418
241505_at	---	-1.3651	1.4293	-0.1031	-1.6702	0.2831	-0.2852	-5.22943	-0.2186	-0.394	-5.81125	0.4601	-2.23864	1.95344
217549_at	---	1.4075	1.628	1.9034	2.4455	0.8341	1.6437	-3.90871	1.1426	1.3909	-0.683676	0.5124	-0.309297	1.953
209515_s_at	RAB27A	1.829	3.1602	1.1454	3.7574	2.6681	2.51202	0.339676	-0.8494	-0.2029	2.02704	1.4953	0.561943	1.95008
206980_s_at	FLT3LG	-1.527	-2.6188	-2.0493	-4.5195	-4.6953	-3.08198	-3.89165	-5.2109	-5.9839	-4.51394	-5.5598	-5.03204	1.95006
209022_at	STAG2	4.2658	4.2569	4.4254	4.2705	4.4373	4.33118	3.74921	4.9702	-4.4998	2.73373	4.9526	2.38119	1.94999
240314_at	---	1.4018	0.8625	1.1528	0.9546	1.0331	1.08096	-4.92329	0.0635	1.2607	-2.64199	1.8977	-0.868675	1.94964
1555303_at	---	1.0796	-0.7612	-0.1491	-0.8257	-0.2026	-0.1718	-5.00621	0.0308	0.4003	-6.03132	0.0049	-2.12031	1.94851
232934_at	---	-2.9501	-4.8365	-2.309	-2.6259	-3.5907	-3.26244	-5.90553	-5.2877	-2.7312	-6.13661	-5.9839	-5.20899	1.94655
227544_at	C14orf83	-0.7432	-0.1197	-0.4957	-0.1072	-0.4596	-0.38508	-3.3124	-1.9008	-0.9083	-1.14302	-4.3929	-2.33149	1.94641
205397_x_at	SMAD3	-2.1115	-6.0979	-2.0954	-4.3104	-5.4933	-4.0217	-5.38408	-6.357	-6.5598	-5.13158	-6.4051	-5.96751	1.94581
218822_s_at	NPEPL1	-1.0174	-2.812	-0.0218	-1.508	-2.077	-1.48724	-5.6675	-3.0209	-1.3763	-5.6724	-1.4158	-3.43058	1.94334
244753_at	ACTN4	0.1006	-0.0643	-0.532	0.8839	-0.0942	0.0588	-2.49856	-0.3277	-1.8079	-3.89783	-0.8895	-1.8843	1.9431
209828_s_at	IL16	-1.852	-1.4982	-2.5162	-1.8019	-1.8489	-1.90344	-3.13765	-6.1584	-3.1304	-2.68817	-4.1178	-3.84648	1.94304
232693_s_at	ZNF395 /// FBXO16	1.9464	0.9839	1.7049	0.8646	0.8356	1.26708	-4.02141	1.928	0.388	-1.50666	-0.1672	-0.675853	1.94293
228030_at	---	2.4081	1.1494	0.9422	2.6846	1.9845	1.83376	-2.1677	0.8844	2.0991	-1.34753	-0.0125	-0.108846	1.94261
214581_x_at	TNFRSF21	-1.4884	0.8744	1.0293	0.3685	0.2878	0.21432	-2.15296	-1.0262	-2.0151	-3.64011	0.1943	-1.72801	1.94233
201951_at	ALCAM	-2.9817	0.7485	0.1134	-1.3861	0.0941	-0.68236	-4.74427	-0.0701	-0.7824	-1.67857	-5.8448	-2.62403	1.94167
235759_at	---	0.1984	1.4237	1.9033	0.6107	1.5368	1.13458	1.14099	1.7835	-2.9062	-3.75176	-0.3004	-0.806773	1.94135
202878_s_at	C1QR1	-4.7486	-0.1779	-0.6758	2.8554	-0.074	-0.56418	-1.49122	-2.2557	-0.3364	-2.82771	-5.6153	-2.50526	1.94108
231152_at	---	-0.8683	-0.9839	-2.2069	0.348	-0.0973	-0.76168	-4.962	-2.5855	-2.2934	-2.94122	-0.7245	-2.70132	1.93964
227062_at	TncRNA	-0.706	1.0491	0.1576	-0.0547	1.0242	0.29404	-3.91912	-0.6074	-0.6957	-3.40209	0.4023	-1.6444	1.93844
211249_at	GPR68	-1.8089	-3.2433	-5.673	-1.9313	-2.9523	-3.12176	-4.97439	-6.7027	-3.3162	-3.90229	-6.4051	-5.06014	1.93838
226959_at	---	0.1622	0.743	0.1341	0.4364	-0.2754	0.24006	0.292792	1.1132	-0.1668	-5.13583	-4.5942	-1.69817	1.93823
222240_s_at	ISYNA1	-3.0758	2.0016	-4.4868	2.6762	2.3456	-0.10784	-2.62702	-0.0469	0.9615	-6.08641	-2.4313	-2.04603	1.93819
223261_at	POLK	2.2071	0.9152	1.5246	1.1745	1.7848	1.52124	-3.5013	1.1341	-0.3245	-0.702307	1.3124	-0.416321	1.93756
240399_at	TRIO	-3.7919	-3.0093	-0.6615	-1.5471	-2.662	-2.33436	-4.96045	-1.5692	-2.0905	-3.77167	-8.9658	-4.27152	1.93716
1557852_at	PHC2	-0.1038	-1.0345	0.0709	-1.1838	-0.1313	-0.4765	-4.76642	-1.7198	-1.041	-2.8585	-1.6776	-2.41266	1.93616
201554_x_at	GYG	-0.3801	1.7606	2.9522	3.2438	1.8153	1.87836	-0.141857	-0.4197	-1.4548	1.59685	0.1328	-0.0573423	1.9357
226107_at	C1GALT1	0.8301	1.3888	0.3389	0.5434	0.8182	0.78388	-4.44842	-0.4074	-0.2874	-1.56682	0.9511	-1.15179	1.93567
208960_s_at	KLF6	0.9778	-0.8799	-0.3884	-0.9313	-1.2236	-0.48908	-3.83643	-2.1897	-1.4383	-3.28997	-1.3666	-2.4242	1.93512
237180_at	PSME4	-0.323	-0.2852	-2.662	0.2645	-0.1408	-0.6293	-4.96709	-1.3415	-0.7231	-5.60953	-0.1789	-2.56402	1.93472
237247_at	USP51	-1.221	-0.5756	-1.2351	-1.1103	-0.3666	-0.90172	-5.19226	-1.1323	-1.0936	-5.25054	-1.5129	-2.83632	1.9346
225937_at	---	-0.7889	-0.4458	-0.6534	-0.5947	-0.7617	-0.6489	-5.9365	-0.6739	-1.5743	-2.36358	-2.3688	-2.58342	1.93452
244043_at	TFDP2	2.8323	0.8356	2.9347	0.7924	2.2505	1.9291	-3.73661	2.6393	1.4446	-1.96912	1.6016	-0.00404596	1.93315
223984_s_at	NUPL1	1.9148	2.5135	2.0282	1.3943	1.5278	1.87572	-4.44062	1.3652	0.9851	-0.0303308	1.8336	-0.0574102	1.93313
235875_at	SLC1A4	0.5257	1.705	0.3803	-0.3072	-0.0982	0.44112	-2.1565	-0.7661	-1.189	-2.71666	-0.6308	-1.49181	1.93293
205398_s_at	SMAD3	0.0396	-1.319	0.1966	-0.3332	-1.4035	-0.5639	-3.59845	-2.1418	-1.2835	-2.95025	-2.5096	-2.49672	1.93282
215671_at	PDE4B	-3.7408	-7.7642	-4.939	-3.1153	-5.3688	-4.98562	-3.91361	-7.9658	-8.2877	-5.45221	-8.9658	-6.91702	1.9314
200796_s_at	MCL1	-0.7646	-0.7269	-1.0012	-0.4344	-1.3205	-0.84952	-6.28628	-4.9568	-1.9635	0.272674	-0.9692	-2.78062	1.9311
239301_at	RASA1	-0.8401	-1.9138	-2.402	-3.0807	-1.7226	-1.99184	-5.27612	-4.9839	-2.2189	-5.6635	-1.4691	-3.92231	1.93047
1565705_x_at	---	-1.6629	-1.3644	-1.1411	-1.3026	-1.4564	-1.38548	-6.35205	-1.3226	-1.9445	-5.50099	-1.458	-3.31563	1.93015
1565889_at	---	-0.1472	-1.0262	-1.2297	-2.114	-0.2488	-0.95318	-5.04609	-2.4501	-1.4667	-4.47556	-0.9771	-2.88311	1.92993
203729_at	EMP3	2.3122	3.5229	1.6863	2.5129	1.885	2.38386	-1.80313	0.6158	0.9325	1.21517	1.3101	0.454087	1.92977
241193_at	---	-1.6065	-2.9302	-0.9834	-2.3248	-1.9116	-1.9513	-3.53878	-3.6367	-3.1431	-2.70548	-6.3808	-3.88097	1.92967
219927_at	C14orf111	-0.7864	-1.9181	-1.4707	-0.7984	-0.4438	-1.08348	-6.09887	-5.0493	-1.7447	-1.31799	-0.8531	-3.01279	1.92931
239166_at	MARK3	-0.8237	0.4457	-0.774	-0.4994	-0.4301	-0.4163	-4.53533	-1.1348	-0.662	-5.273	-0.1215	-2.34533	1.92903
215220_s_at	TPR	0.665	-0.8783	-0.3737	-0.367	0.0132	-0.18816	-4.76323	-3.1923	-1.227	-1.96517	0.5644	-2.11666	1.9285
216621_at	---	-0.6264	-0.2126	-0.3478	-0.737	-0.1923	-0.42322	-4.41077	-1.0511	-0.6126	-5.64154	-0.0374	-2.35068	1.92746
201482_at	QSCN6	-0.2488	0.5018	-0.2643	2.0464	0.539	0.51482	-1.79532	-3.1559	-0.7466	-0.366785	-0.9983	-1.41258	1.9274
242189_at	HOMER1	-1.071	-1.1335	-7.2433	-1.7447	-1.3342	-2.50534	-6.7548	-1.1501	-5.6295	-7.31674	-1.3097	-4.43217	1.92683
211588_s_at	PML	-0.4328	-1.0233	-2.2297	-2.4143	-2.0967	-1.63936	-4.92792	-0.873	-2.0151	-5.69294	-4.3219	-3.56617	1.92681
236841_at	---	1.8955	0.3284	2.2443	1.142	2.0085	1.52374	-3.55875	1.5796	0.8206	-2.04801	1.1917	-0.402972	1.92671
1559401_a_at	---	0.224	-0.1766	-1.018	0.0353	0.2061	-0.14584	-3.54121	-1.4274	-0.1162	-4.69311	-0.5834	-2.07226	1.92642
242467_at	---	0.5978	0.8604	0.3318	0.5196	1.187	0.69932	-5.58012	0.9578	-0.1004	-1.99426	0.5815	-1.2271	1.92642
229607_at	BTBD2	-1.9291	-1.872	-3.4901	-1.3808	-2.5513	-2.24466	-3.38495	-5.673	-3.436	-3.86776	-4.4933	-4.171	1.92634
239014_at	CCAR1	0.3085	0.8358	-0.0856	0.2688	0.1911	0.30372	-5.24935	0.5087	-1.1733	-2.15015	-0.0454	-1.6219	1.92562
225841_at	FLJ30525	2.8537	2.4368	2.2943	3.7323	3.5485	2.97312	0.903113	2.6123	-2.7524	2.62245	1.8545	1.04799	1.92513
200637_s_at	PTPRF	-1.6953	0.6774	-5.5195	-0.5475	-0.2396	-1.4649	-3.44988	-4.6878	-1.3019	-5.73446	-1.772	-3.38921	1.92431
222731_at	ZDHHC2	3.2994	1.8729	3.5929	2.7987	2.1403	2.74084	2.32412	1.7479	1.5674	1.40223	-2.9568	0.81697	1.92387
239027_at	DOCK8	0.144	-0.3925	-0.6556	-0.101	0.2918	-0.14266	-3.34422	-1.508	0.1267	-0.0956983	-5.5064	-2.06552	1.92286
236708_at	---	-1.814	-1.9291	-0.9073	-1.018	-1.0023	-1.33414	-5.96798	-1.5589	-2.1304	-2.69997	-3.9258	-3.25661	1.92247
233368_s_at	RBJ	-2.6804	-2.2835	-3.2189	-4.9127	-3.4933	-3.31776	-5.77893	-4.6082	-7.0398	-7.01195	-1.7612	-5.24001	1.92225
237881_at	IGF1R	-0.5982	-2.309	-0.553	-0.589	-1.7217	-1.15418	-5.03741	-4.5328	-0.6584	-5.34636	0.1936	-3.07628	1.9221
212065_s_at	USP34	0.8788	0.8087	0.615	0.6887	0.5701	0.71226	-6.68558	-0.2796	0.7971	-0.980422	1.1033	-1.20904	1.9213
220085_at	HELLS	2.7745	2.2394	2.306	1.7513	2.6819	2.35062	-3.83438	1.2473	2.6651	0.102229	1.9667	0.42939	1.92123
204205_at	APOBEC3G	0.4368	2.6421	1.3515	1.9326	1.3043	1.53346	-0.9832	0.5709	1.8593	3.31765	-6.7027	-0.38761	1.92107
213797_at	RSAD2	-0.0428	0.2221	-3.0233	-3.2962	2.0075	-0.82654	-3.0011	-1.0783	-0.7934	-2.06887	-6.7959	-2.74751	1.92097
221935_s_at	AER61	-2.596	-0.7179	-1.3083	1.3626	0.5957	-0.53278	-3.46257	-1.5137	-2.482	-2.57438	-2.2176	-2.45005	1.91727
236607_at	LOC151194	-0.0342	0.5732	0.6306	1.1388	1.1465	0.69098	-4.28817	0.2871	0.5398	-2.54397	-0.1241	-1.22587	1.91685
239619_at	ZNF395	0.5961	-0.256	-0.1652	-0.145	-0.6096	-0.11594	-4.01063	-0.515	-0.3861	-3.88191	-1.3703	-2.03279	1.91685
1559425_at	PRKCH	2.1198	1.0358	2.0826	2.2734	1.3056	1.76344	-0.00957546	0.9517	1.9153	-0.864672	-2.7583	-0.153109	1.91655
41577_at	PPP1R16B	1.0239	1.8371	0.2582	1.6248	1.5769	1.26418	-0.164875	-0.1427	1.3319	0.373691	-4.6584	-0.652077	1.91626
233554_at	GPR18	-0.6629	-1.011	-1.0398	-0.1697	-0.6647	-0.70962	-5.03678	-0.7298	-0.2433	-6.05894	-1.0505	-2.62386	1.91424
1557036_at	ZBTB1	-0.2591	-1.1877	-0.0807	-2.0069	-0.8298	-0.87284	-4.81749	-1.6242	-1.2976	-4.17966	-2.0116	-2.78611	1.91327
232552_at	DAAM1	-1.2793	-1.7302	-3.9885	-1.6529	-2.6638	-2.26294	-5.58266	-2.9434	-4.7879	-5.69375	-1.8699	-4.17552	1.91258
227002_at	C9orf59	2.141	1.701	1.5613	1.8002	0.7802	1.59674	0.370421	-0.2166	-1.2413	1.01925	-1.5064	-0.314926	1.91167
213746_s_at	FLNA	2.5055	2.5805	1.5863	2.3314	1.7691	2.15456	-3.69339	1.8012	1.1031	0.927897	1.0794	0.243642	1.91092
217929_s_at	PKD1-like	-1.3967	-1.0685	0.1412	-1.193	-0.8059	-0.86458	-4.13733	-4.1688	0.2272	-4.96771	-0.8257	-2.77447	1.90989
209996_x_at	PCM1	-1.2898	-1.3423	-2.3511	-0.9225	-1.9313	-1.5674	-5.94954	-5.1178	-2.5615	-2.56519	-1.1923	-3.47727	1.90987
238355_at	RNPC2	-3.0613	-3.2216	-5.7799	-3.9523	-3.5328	-3.90958	-7.29057	-7.6439	-6.2877	-5.9305	-1.9434	-5.81921	1.90963
1570621_at	MLLT2	-1.7447	-1.6647	-2.1597	-2.7681	-1.6611	-1.99966	-3.33367	-5.9479	-2.9062	-4.68319	-2.6712	-3.90843	1.90877
1557707_at	ARID1B	-1.5228	-0.9585	-1.2009	-1.8604	-0.6901	-1.24654	-6.72808	-2.114	-0.9263	-4.9796	-1.0274	-3.15507	1.90853
203595_s_at	IFIT5	0.1288	-1.0801	-0.775	-0.229	-1.1215	-0.61536	-2.96825	-0.3144	0.1883	-1.81876	-7.7027	-2.52316	1.9078
1563902_at	SSB1	-2.3219	-2.0209	-1.0122	-4.0541	-2.6457	-2.41096	-4.48452	-5.4548	-4.0493	-4.45325	-3.1507	-4.31851	1.90755
241733_at	---	-0.814	-0.7642	-1.5538	0.3485	0.0992	-0.53686	-2.11091	-1.5986	-3.0046	-2.5878	-2.9148	-2.44334	1.90648
216449_x_at	TRA1	2.5082	3.013	2.8595	3.2573	3.4867	3.02494	-4.03375	2.4477	2.9166	2.26002	2.0056	1.11923	1.90571
227260_at	ANKRD10	2.6734	3.3441	2.1813	3.3751	3.5156	3.0179	-2.16164	2.2681	2.6198	0.0809944	2.7637	1.11419	1.90371
205240_at	GPSM2	1.3295	1.4474	0.5053	0.6256	1.2125	1.02406	-3.29715	-0.3662	-0.4808	-0.235339	-0.0107	-0.878037	1.9021
208499_s_at	DNAJC3	-1.5572	-0.9635	-1.6999	-0.8815	-0.9908	-1.21858	-4.97239	-4.0023	-5.138	-0.829573	-0.6602	-3.12049	1.90191
227525_at	GLCCI1	2.6836	3.444	4.317	3.246	2.2808	3.19428	1.98458	0.9926	-0.4481	-0.475358	4.4115	1.29304	1.90124
242272_at	FLJ32130	0.394	-0.1917	1.5953	-0.1494	-0.1367	0.3023	-2.9612	-0.9346	0.684	-4.96701	0.1873	-1.5983	1.9006
211437_at	---	-4.5804	-3.0493	-3.4081	-6.5598	-4.3868	-4.39688	-6.10125	-4.673	-7.3808	-6.5017	-6.8283	-6.29701	1.90013
1557581_x_at	CABIN1	-0.7051	-0.0914	-1.4509	-1.4723	-0.5773	-0.8594	-6.72685	-2.4051	-0.6721	-3.78405	-0.2056	-2.75874	1.89934
204490_s_at	CD44	-1.4375	1.4332	-1.0625	1.3375	-0.976	-0.14106	-0.526116	-0.9771	-1.9368	-1.55875	-5.2002	-2.03979	1.89873
1559025_at	MSF	1.2793	1.7605	1.0759	-0.1539	0.9865	0.98966	-3.24008	-0.1462	1.7242	-2.48028	-0.4028	-0.909033	1.89869
237064_x_at	---	-3.6012	-1.7515	-0.0274	0.4364	1.0341	-0.78192	-2.51934	-0.9258	0.6761	-3.04204	-7.5873	-2.67968	1.89776
205210_at	TGFBRAP1	-0.5353	1.2459	-0.8145	-0.5109	-0.343	-0.19156	-5.15895	-2.2709	-1.7037	-0.913875	-0.3974	-2.08897	1.89741
1554948_at	C22orf1	0.2994	-1.1399	0.7207	-0.0764	-0.0101	-0.04126	-4.01566	-1.227	-0.4796	-3.58933	-0.3808	-1.93848	1.89722
1569025_s_at	---	-7.4297	-4.0979	-3.7642	-1.28	-0.8916	-3.49268	-4.16114	-2.152	-6.4051	-5.94128	-8.2877	-5.38945	1.89677
204990_s_at	ITGB4	-2.8365	-2.7274	-1.7341	-1.1197	-2.0954	-2.10262	-5.385	-3.3599	-3.1482	-3.775	-4.3277	-3.99916	1.89654
237030_at	ACPP	-3.9931	-3.4965	-3.4422	-2.9105	-3.5666	-3.48178	-4.33841	-4.7103	-6.4548	-5.68212	-5.7027	-5.37766	1.89588
1563502_at	ZDHHC2	-1.2557	-2.0954	-2.1963	-2.1753	-2.114	-1.96734	-4.84432	-1.9523	-1.9214	-5.28485	-5.3104	-3.86265	1.89531
221779_at	MICAL-L1	-0.2881	0.1196	0.1986	0.5477	-0.4454	0.02648	-2.04437	-1.1122	-0.0203	-2.78049	-3.3838	-1.86823	1.89471
241299_at	KIAA0590	-2.0856	-1.8355	-6.0398	-3.3452	-1.9412	-3.04946	-5.68317	-2.8262	-4.2433	-6.93459	-5.0303	-4.94351	1.89405
237387_at	---	-1.1969	-1.4796	-0.5679	-0.5109	-1.2056	-0.99218	-5.51149	-0.9351	-1.6943	-4.86178	-1.4259	-2.88571	1.89353
221078_s_at	KIAA1212	0.2014	0.8042	0.4327	1.4411	0.7357	0.72302	-5.06954	-0.5332	0.2104	-2.06651	1.6067	-1.17043	1.89345
237305_at	CDH2	-1.7112	-1.851	-1.811	-1.229	-1.4796	-1.61636	-4.8183	-0.2944	0.579	-5.11541	-7.8954	-3.5089	1.89254
219134_at	ELTD1	-4.673	-4.2109	-6.5064	-4.7255	-4.3688	-4.89692	-6.24312	-5.0589	-6.5873	-7.67705	-8.3808	-6.78943	1.89251
238091_at	RPH3AL	-4.8201	-3.6511	-7.0398	-2.436	-4.0069	-4.39078	-4.32687	-6.3808	-5.8614	-6.36511	-8.4804	-6.28292	1.89214
215313_x_at	HLA-A	4.4427	6.144	4.9119	5.8531	4.7125	5.21284	1.26929	3.8224	3.2934	4.00795	4.2126	3.32113	1.89171
236510_at	---	-1.1565	-1.8283	-1.1234	-1.3629	-1.6776	-1.42974	-4.54318	-1.7919	-2.0553	-6.09053	-2.119	-3.31998	1.89024
215345_x_at	LOC442533	3.6882	-1.5581	-0.6078	-5.9127	-0.7979	-1.03766	-4.5287	-4.9127	0.1738	0.362557	-5.7331	-2.92763	1.88997
202587_s_at	AK1	-1.5873	-1.2392	0.0857	-0.6466	-2.0162	-1.08072	-4.02651	-5.7959	-0.0209	-1.13636	-3.8656	-2.96905	1.88833
203760_s_at	SLA	1.3038	1.9581	2.5203	3.9882	1.2235	2.19878	-3.96344	1.2446	1.8488	2.78732	-0.3644	0.310577	1.8882
232363_at	PSIP1	-0.7834	-0.7027	-0.8458	-1.6003	0.0362	-0.7792	-5.1674	-2.041	-1.0133	-4.19039	-0.9203	-2.66648	1.88728
243608_at	COG2	-2.1649	-1.7969	-2.1153	-2.1636	-1.4933	-1.9468	-5.41401	-1.8975	-1.5752	-4.65181	-5.6295	-3.83361	1.88681
233314_at	PTEN	1.5159	2.5144	-0.5838	-0.6056	1.4066	0.8495	-4.69581	0.8475	-0.6403	-1.50329	0.8062	-1.03714	1.88664
210294_at	TAPBP	-1.3234	-1.8344	-1.8847	-2.3748	-2.1766	-1.91878	-2.86478	-4.0209	-6.0979	-2.96516	-3.0758	-3.80491	1.88613
204088_at	P2RX4	1.6316	0.8016	0.1511	0.913	1.9154	1.08254	-2.60372	-0.614	-0.1386	-0.0804748	-0.5778	-0.802918	1.88546
233754_x_at	ZNF71	-1.2176	-1.8804	-1.6206	-0.9726	-4.2379	-1.98582	-6.02365	-4.2653	-1.4282	-5.67559	-1.9602	-3.87059	1.88477
242630_at	---	0.7291	-1.7447	-0.7597	-1.4336	-1.3771	-0.9172	-6.17217	-1.4066	-0.0198	-4.7339	-1.6758	-2.80165	1.88445
204256_at	ELOVL6	0.9044	0.9647	1.6764	1.7985	-0.0162	1.06556	3.13732	0.3573	0.9615	-0.428391	-8.1178	-0.818015	1.88357
1555543_a_at	MCLC	-1.9851	-2.3838	-3.917	-1.3853	-1.4836	-2.23096	-5.95142	-4.8201	-3.7839	-1.20259	-4.812	-4.114	1.88304
208077_at	C9orf38	-0.5047	-3.0661	-1.5881	-0.6122	0.0577	-1.14268	-4.59332	-1.2454	-2.1354	-4.74323	-2.4112	-3.02571	1.88303
231235_at	NKTR	-0.4461	0.414	-1.771	-1.223	0.5095	-0.50332	-4.75556	-2.2709	-0.8004	-4.87765	0.7886	-2.38318	1.87986
1553530_a_at	ITGB1	2.4037	1.6647	1.3168	3.0286	2.5908	2.20092	-3.10424	0.7438	1.1734	0.993669	1.8013	0.321586	1.87933
237214_at	TFRC	-2.0374	-2.8741	-2.5581	-1.9434	-3.1584	-2.51428	-3.8557	-2.7486	-6.2002	-5.81588	-3.3452	-4.39312	1.87884
213201_s_at	TNNT1	-3.5496	-1.4796	-6.5064	-3.4933	0.9376	-2.81826	-3.34553	-4.7486	-5.8283	-6.90883	-2.6475	-4.69575	1.87749
1553970_s_at	CEL	-1.1342	-0.685	0.164	0.0362	-2.9908	-0.92196	-3.65722	-2.3944	0.2373	-2.77784	-5.4051	-2.79945	1.87749
202990_at	PYGL	-3.7141	0.1425	0.6856	-0.4104	-0.3162	-0.72252	-2.27658	-2.3614	-2.5295	-3.32779	-2.5014	-2.59933	1.87681
216000_at	KIAA0484	-0.4836	-1.5039	-0.3614	-0.9994	-1.532	-0.97606	-4.64794	-1.9737	-0.6953	-5.50884	-1.4352	-2.8522	1.87614
1552622_s_at	POLR2J2	2.3286	1.9103	1.6727	2.5086	2.4128	2.1666	-3.92464	1.4867	2.3756	-0.415604	1.9352	0.291452	1.87515
1556543_at	---	0.227	-0.2863	-0.1128	2.386	-0.0484	0.4331	-2.46837	-0.0253	-0.4965	-3.5929	-0.6264	-1.44189	1.87499
209582_s_at	CD200	-3.3688	-3.3748	-3.9346	-3.9885	-0.0619	-2.94572	-3.69677	-2.8019	-6.8614	-3.58346	-7.1584	-4.82039	1.87467
1560814_a_at	---	-1.5187	-1.2612	-0.3051	-0.8562	-0.9737	-0.98298	-5.35998	-3.9885	-1.3548	-2.90746	-0.6771	-2.85757	1.87459
200635_s_at	PTPRF	-1.229	1.0324	-3.1766	-0.0389	0.5297	-0.57648	-4.00352	-1.2941	-1.2297	-4.55379	-1.1688	-2.44998	1.8735
1560080_at	DIAPH1	-3.6953	-3.9083	-3.7408	-2.6224	-3.4204	-3.47744	-3.99713	-5.3688	-7.5873	-3.51373	-6.2877	-5.35093	1.87349
243282_at	FLJ10996	-2.2297	-2.1041	-1.6056	-1.1584	-1.4336	-1.70628	-3.633	-5.5462	-2.3335	-5.66449	-0.7207	-3.57958	1.8733
221269_s_at	SH3BGRL3	3.3035	4.1285	2.8213	3.7667	2.6966	3.34332	-0.777751	1.6965	1.8486	3.09462	1.4942	1.47123	1.87209
219737_s_at	PCDH9	-1.7456	1.9428	4.8739	-1.3162	-1.7408	0.40282	-3.26543	1.5348	-1.8039	-2.78123	-1.0297	-1.46909	1.87191
215029_at	FLJ12666	0.048	-0.5241	0.4615	-0.4278	-0.1623	-0.12094	-5.36638	-0.8206	-0.2699	-3.3346	-0.1672	-1.99174	1.8708
236417_at	MFN1	-0.8757	-2.0942	-0.9697	-0.5675	0.2541	-0.8506	-4.55529	-1.3481	-0.5162	-5.75412	-1.4313	-2.721	1.8704
205590_at	RASGRP1	3.5823	1.6105	4.2098	2.6535	3.2753	3.06628	-1.59496	3.5379	0.6994	1.70309	1.6344	1.19597	1.87031
1561926_at	---	-3.9127	-4.0023	-3.1456	-3.2406	-5.2002	-3.90028	-5.45755	-2.5925	-3.8283	-8.00855	-8.9658	-5.77054	1.87026
1564310_a_at	PARP15	-1.8594	-2.2821	-3.8954	-1.8794	-1.5412	-2.2915	-3.92595	-2.6675	-3.9258	-3.24834	-7.0398	-4.16148	1.86998
213503_x_at	ANXA2	0.613	3.6265	-2.1215	3.1123	4.0568	1.85742	3.46481	-0.2615	-1.2351	-1.86931	-0.1597	-0.0121605	1.86958
1563208_s_at	---	-2.8448	-3.3423	-3.5031	-3.257	-3.1004	-3.20952	-3.75657	-6.2433	-5.3688	-4.21407	-5.812	-5.07895	1.86943
243070_at	FLJ20309	-2.7563	-2.4235	-3.4485	-2.2948	-2.8911	-2.76284	-3.09619	-4.5942	-6.6439	-4.83252	-3.9931	-4.63198	1.86914
234041_at	FLJ20054	-0.4274	-2.4868	-1.6804	-1.5769	-1.6657	-1.56744	-3.75351	-2.077	-3.5873	-6.49795	-1.2619	-3.43553	1.86809
216136_at	---	-5.3929	-3.5129	-5.1584	-3.2598	-3.4868	-4.16216	-7.08726	-3.3718	-8.3808	-6.28791	-5.0209	-6.02973	1.86757
217326_x_at	---	-1.0046	-2.9127	-1.7495	-1.7612	-1.0936	-1.70432	-3.36641	-1.7819	-3.0422	-5.51096	-4.1533	-3.57095	1.86663
238152_at	---	-3.6012	-1.9214	-3.9977	-3.2379	-7.5873	-4.0691	-4.52168	-4.3688	-7.2433	-6.92907	-6.6153	-5.93563	1.86653
241185_at	SAE1	-0.9456	-2.2163	-1.7573	-1.3651	-2.1266	-1.68218	-5.3092	-5.1178	-1.508	-4.50103	-1.3069	-3.54859	1.86641
224966_s_at	LOC56931	1.9183	1.0138	1.4433	1.2373	1.3798	1.3985	-3.88782	0.3796	1.0513	-0.374614	0.492	-0.467906	1.86641
213872_at	---	4.9049	4.5647	4.6207	4.4803	4.5099	4.6161	-1.55182	3.7615	4.0029	3.08777	4.4507	2.75021	1.86589
217371_s_at	IL15	-1.6376	-0.8992	-2.928	-3.0303	-4.0589	-2.5108	-4.69001	-1.6795	-4.9302	-6.64982	-3.9302	-4.37594	1.86514
208502_s_at	PITX1	-0.4792	-7.7027	-5.1792	2.9881	-3.1329	-2.70118	-5.5682	-6.7959	-6.3808	-2.79199	-1.2877	-4.56492	1.86374
1561238_at	PXMP3	-0.7374	-1.412	-1.4383	-1.9896	-1.1662	-1.3487	-4.77467	-1.7959	-2.9083	-5.23818	-1.3445	-3.21231	1.86361
225799_at	MGC4677	2.4017	1.6881	1.9121	1.1775	1.5227	1.74042	-2.10182	0.0314	-1.8262	0.84857	2.4331	-0.12299	1.86341
237195_at	STRBP	-1.7681	-0.706	-2.041	-1.3019	-1.119	-1.3872	-3.92772	-1.3899	-2.0128	-6.2007	-2.7217	-3.25056	1.86336
225818_s_at	TBRG1	-0.4596	1.6954	0.3937	0.6425	-0.3397	0.38646	-5.07102	-1.6259	-0.0365	-1.41494	0.7716	-1.47535	1.86181
210888_s_at	ITIH1	-3.2379	-3.5328	-5.138	-2.9908	-4.2543	-3.83076	-5.39272	-4.4548	-5.2324	-6.58669	-6.7959	-5.6925	1.86174
228573_at	ANTXR2	-2.2002	0.835	-4.5129	2.0088	-0.8191	-0.93768	-2.04346	-2.7447	-3.0139	-2.56081	-3.6331	-2.79919	1.86151
235733_at	---	2.7892	2.2497	-0.0439	-0.2331	2.2717	1.40672	-2.88865	1.8569	1.121	-4.81619	2.4572	-0.453946	1.86067
207339_s_at	LTB	3.3572	1.2211	4.3367	-1.1109	3.628	2.28642	2.12492	0.3166	0.1819	0.150941	-0.6443	0.426012	1.86041
204182_s_at	ZNF297B	-0.2817	0.2297	0.2395	0.2459	-1.2543	-0.16418	-4.39573	-0.1996	-0.1228	-4.32444	-1.0801	-2.02453	1.86035
216113_at	ABI2	-1.9159	-1.5735	-1.9862	-4.5129	-1.2263	-2.24296	-5.19318	-4.0637	-2.3555	-7.18165	-1.7188	-4.10256	1.8596
216022_at	PRKWNK1	-0.4812	0.1796	-0.1044	0.8791	0.5615	0.20692	-3.34807	-0.527	-0.445	-3.14479	-0.7979	-1.65255	1.85947
229858_at	---	1.7936	2.2923	1.6352	2.086	2.4459	2.0506	-4.71072	2.3114	2.3336	-1.62441	2.6458	0.191133	1.85947
215555_at	---	-0.2643	-0.171	0.5687	0.0438	-0.8911	-0.14278	-5.76714	-1.1424	-0.1979	-3.02733	0.1293	-2.00109	1.85831
244654_at	MYO1G	3.3268	4.2053	1.7728	3.6663	3.9266	3.37956	-0.690886	2.8016	3.2119	1.11742	1.173	1.52261	1.85695
233813_at	PPP1R16B	-1.8029	-1.161	-3.3748	-1.1147	-0.6246	-1.6156	-3.51048	-2.6259	-1.6813	-2.8393	-6.7027	-3.47194	1.85634
206914_at	CRTAM	-4.195	-7.2433	-4.1792	0.2164	0.4776	-2.9847	-2.35996	-6.4548	-6.1584	-2.2975	-6.9302	-4.84017	1.85547
236873_at	LOC440391	-2.699	-1.6638	-2.8489	-2.6897	-3.6511	-2.7105	-3.91478	-4.8365	-5.0979	-4.31026	-4.6657	-4.56503	1.85453
202006_at	PTPN12	-0.4216	1.047	1.5561	1.2627	1.2881	0.94646	-1.06364	-0.8115	0.657	-2.0072	-1.3147	-0.908007	1.85447
235951_s_at	---	-5.2324	-4.9839	-2.119	-3.1976	-3.0256	-3.7117	-5.31385	-6.3104	-3.9083	-5.46887	-6.8283	-5.56594	1.85424
1569538_at	---	-0.3445	-0.5688	-1.1877	-0.5278	-0.4703	-0.61982	-4.07199	-1.5471	-0.1367	-5.41791	-1.1943	-2.4736	1.85378
1555500_s_at	SLC2A4RG	-1.6999	-0.2838	-2.0244	-0.772	-0.6841	-1.09284	-3.16495	-0.6091	-1.2681	-3.35597	-6.3335	-2.94632	1.85348
1558624_at	---	-0.2392	-0.7549	-0.6721	-0.2612	-0.1562	-0.41672	-5.59055	-0.0613	-0.7617	-3.84799	-1.0801	-2.26833	1.85161
1555952_at	COL18A1	-1.4197	-1.8583	-2.4517	-1.9203	-0.8604	-1.70208	-4.33895	-3.5907	-0.8257	-4.49346	-4.5195	-3.55366	1.85158
212658_at	LHFPL2	-2.5735	-2.1559	-0.8725	-0.2328	-3.1871	-1.80436	-0.783576	-5.7799	-4.6367	-3.99577	-3.0831	-3.65581	1.85145
236966_at	ARMC8	-0.2019	-0.0511	-0.5291	-1.096	-0.0758	-0.39078	-5.40673	-0.6506	-0.8039	-3.60887	-0.7403	-2.24208	1.8513
212291_at	HIPK1	1.5174	1.4587	1.9449	1.3374	0.9993	1.45154	-4.44464	1.1297	1.5526	-1.62113	1.3878	-0.399135	1.85067
225532_at	CABLES1	-3.1228	1.2842	-3.1976	1.0735	1.7217	-0.4482	-3.16159	-3.1766	-1.8911	-1.04349	-2.2149	-2.29754	1.84934
242474_s_at	LOC203547	-2.6331	-2.7331	-2.1392	-1.9874	-1.0087	-2.1003	-4.76483	-4.9931	-5.4422	-2.91928	-1.6268	-3.94924	1.84894
1558489_at	RCL1	-3.3899	-4.9568	-4.4173	-4.1897	-4.4485	-4.28044	-7.58402	-2.7255	-5.4051	-7.81443	-7.1178	-6.12937	1.84893
241926_s_at	ERG	-3.9703	-0.4418	-3.4548	0.875	0.7769	-1.243	-4.11632	-0.6118	-0.244	-6.63423	-3.8531	-3.09189	1.84889
214459_x_at	HLA-C	4.3121	5.6251	4.5272	5.3639	4.4389	4.85344	2.09376	3.3509	2.9124	4.12886	2.5387	3.00493	1.84851
1554327_a_at	CANT1	0.2951	-0.2923	-1.2502	-0.3548	-1.3577	-0.59198	-5.61304	-2.354	-0.9748	-1.3517	-1.9073	-2.44017	1.84819
205910_s_at	CEL	-1.2062	-1.2927	-0.0133	-0.2106	-5.1584	-1.57624	-4.75998	-3.0783	-0.1575	-4.53004	-4.5942	-3.424	1.84776
213187_x_at	FTL	4.9495	5.8356	4.6138	4.6814	5.4438	5.10482	-1.82475	4.2	4.3456	4.328	5.2392	3.25761	1.84721
244165_at	C10orf18	0.5012	0.8573	0.9835	1.4899	1.2232	1.01102	-2.56208	0.944	-0.1805	-2.43704	0.0549	-0.836144	1.84716
226359_at	GTPBP1	-2.0081	-1.1059	-0.815	-1.7103	-1.9647	-1.5208	-5.49069	-4.174	-2.6349	-4.07864	-0.4564	-3.36692	1.84612
236907_at	PABPC1	2.9303	1.6095	2.5171	2.0315	2.5405	2.32578	-1.26202	1.8679	2.0677	-0.643498	0.3685	0.479717	1.84606
243824_at	---	-1.8201	-3.195	-0.6643	-2.5718	-1.0203	-1.8543	-5.60476	-0.427	0.7493	-7.33882	-5.8783	-3.69992	1.84562
1565599_at	---	-1.812	-1.852	-4.5195	0.4005	-2.1367	-1.98394	-3.11564	-3.2653	-4.3688	-3.05279	-5.3452	-3.82954	1.8456
1558507_at	LOC388722	-3.3423	-3.1507	-2.7274	-2.7622	-2.7009	-2.9367	-5.05749	-4.7642	-5.3219	-3.00226	-5.7642	-4.78201	1.84531
1558170_at	---	-5.812	-7.4804	-4.1329	-2.2962	-3.6439	-4.67308	-6.07821	-5.0685	-7.0023	-8.19763	-6.2433	-6.51799	1.84491
207275_s_at	ACSL1	0.1612	-5.2543	0.4619	-0.7207	-5.2109	-2.11256	-2.5609	-5.2433	-7.3335	-2.02105	-2.6277	-3.95729	1.84473
242859_at	TFCP2	-2.6385	0.8582	0.9176	-3.6693	0.5774	-0.79092	-4.66223	0.1679	1.0696	-3.50965	-6.2433	-2.63554	1.84462
210008_s_at	MRPS12	-1.3525	0.2456	-0.8868	-1.3801	-1.0649	-0.88774	-5.02888	-2.3219	-4.0023	-1.16161	-1.1443	-2.7318	1.84406
201481_s_at	PYGB	0.8136	-0.161	-1.335	0.2021	-0.4901	-0.19408	-4.19949	-0.1591	0.248	-2.72718	-3.3511	-2.03777	1.84369
213116_at	NEK3	-3.035	-2.1028	0.2942	0.7679	-1.273	-1.06974	-2.00852	-1.3607	-5.4422	-4.14004	-1.6135	-2.91299	1.84325
235052_at	FLJ38451	-0.415	-0.8014	-1.0505	0.3716	-0.1571	-0.41048	-1.69476	-0.5224	-0.8667	-4.2501	-3.9346	-2.25371	1.84323
224003_at	TTTY14	-2.4081	-2.9817	-3.9703	-2.3629	-5.0398	-3.35256	-4.35398	-4.3277	-5.6878	-6.54777	-5.0589	-5.19523	1.84267
233337_s_at	SEZ6L2	-4.8783	-1.4715	-3.3219	-2.5513	-1.968	-2.8382	-4.62276	-5.7486	-2.4328	-6.07971	-4.5129	-4.67935	1.84115
229278_at	---	-1.0607	-1.3357	-1.0139	-0.2467	-0.2838	-0.78816	-2.79429	-2.4097	-1.2927	-5.30188	-1.3452	-2.62875	1.84059
209905_at	HOXA9	-5.7959	-6.0979	-5.7799	2.6292	-6.4297	-4.29484	-5.62461	-4.2877	-6.6153	-7.1095	-7.0398	-6.13538	1.84054
1554757_a_at	INPP5A	-0.8191	-0.5526	-1.6215	-0.1472	-1.5014	-0.92836	-4.01165	-4.3162	-2.7899	-2.31762	-0.4074	-2.76855	1.84019
243993_at	PCTK2	0.8116	0.4663	0.5374	0.9271	0.2346	0.5954	-3.07714	-0.5362	1.0588	-3.39437	-0.2747	-1.24472	1.84012
224282_s_at	AGPAT3	-0.9285	-1.673	-2.0844	-2.1766	-5.7959	-2.53168	-4.58928	-5.6439	-6.0398	-3.87767	-1.7027	-4.37067	1.83899
238032_at	DHRS3	-0.462	0.2558	-6.2002	0.8515	-4.1431	-1.9396	-3.16962	-3.5632	-4.772	-4.61203	-2.776	-3.77857	1.83897
202252_at	RAB13	-1.1864	-1.2069	-4.0979	-0.4139	0.7919	-1.22264	-2.56672	-1.2149	-2.482	-3.90406	-5.138	-3.06114	1.8385
1552703_s_at	CASP1 /// COPl	0.3968	-0.6929	-0.3566	-1.0093	0.9263	-0.14714	-0.749523	-0.9467	-1.6943	-2.20969	-4.3277	-1.98558	1.83844
205577_at	PYGM	-2.7046	-3.3838	-2.6584	-2.6277	-3.1405	-2.903	-4.45666	-3.257	-3.904	-5.84284	-6.2433	-4.74076	1.83776
208816_x_at	ANXA2P2	-0.667	1.6762	-2.6047	0.8998	2.1511	0.29108	1.02092	-1.1546	-2.0422	-3.5633	-1.9931	-1.54645	1.83753
1563392_at	ERG	-3.7255	-1.6065	-8.3808	-0.9143	-1.2934	-3.1841	-7.77823	-2.1482	-2.7779	-5.78764	-6.6153	-5.02146	1.83736
203875_at	SMARCA1	-3.2461	-0.9148	-6.2877	-0.3474	1.1018	-1.93884	-0.815476	-2.737	-4.357	-5.38272	-5.5873	-3.7759	1.83706
239274_at	PICALM	-0.4884	-0.3313	-0.1854	-0.8997	-0.4747	-0.4759	-4.74775	-0.949	-1.0954	-4.75113	-0.0212	-2.3129	1.837
218161_s_at	CLN6	-0.2891	-0.5408	-0.8536	0.4634	-0.8767	-0.41936	-3.70667	-0.9579	-1.1877	-0.462699	-4.9658	-2.25615	1.83679
215233_at	PTDSR	-0.9225	-0.7779	-2.1857	-1.6832	-2.4112	-1.5961	-4.99256	-1.3599	-0.81	-6.49798	-3.5031	-3.43271	1.83661
242476_at	---	2.2785	2.7493	2.6862	-0.3054	2.0525	1.89222	-2.3331	2.3574	1.5454	-2.34591	1.0558	0.0559175	1.8363
200965_s_at	ABLIM1	-1.1329	3.0545	0.4801	2.6949	1.4963	1.31858	-0.176583	0.2263	-1.6439	1.16454	-2.1571	-0.517349	1.83593
1560721_at	ASH1L	-4.0493	-4.5942	-3.2189	-5.8448	-3.3959	-4.22062	-6.13331	-6.0589	-7.3808	-6.82196	-3.8868	-6.05636	1.83574
220704_at	---	0.5819	0.8307	0.6274	0.9599	0.8202	0.76402	-3.62957	-0.2474	0.5815	-2.89678	0.8429	-1.06987	1.83389
218169_at	VAC14	-0.0215	0.1214	0.0794	0.7536	0.0944	0.20546	-3.22314	0.093	-0.3284	-1.03151	-3.6511	-1.62823	1.83369
209812_x_at	CASP2	-0.5412	-0.3533	0.1994	-0.0773	-0.3208	-0.21864	-5.49391	-3.4707	0.5658	-3.52073	1.6588	-2.05215	1.83351
238420_at	---	-0.3607	0.3825	-0.5416	-0.0277	-0.1584	-0.14118	-5.23557	-1.0948	-0.9501	-2.1911	-0.4016	-1.97463	1.83345
216766_at	PRKCE	-2.3033	-3.0856	-2.4313	-0.8406	-0.4481	-1.82178	-5.58127	-2.1165	-3.1354	-4.03626	-3.4051	-3.65491	1.83313
222721_at	DOCK5	-0.2443	-1.2842	-4.1688	-1.0203	-3.3868	-2.02088	-4.69565	-3.1923	-4.357	-3.17695	-3.8448	-3.85334	1.83246
236892_s_at	LOC404266	-5.3104	-2.889	-7.5328	1.6345	-4.3868	-3.6969	-5.30002	-5.6878	-3.9083	-4.98335	-7.7642	-5.52873	1.83183
229765_at	---	1.4138	1.1924	1.5788	0.9492	1.9424	1.41532	-3.68862	0.6683	0.9681	-2.03339	2.0059	-0.415942	1.83126
207852_at	CXCL5	-6.9302	-4.7255	-3.9885	-4.2543	-4.1533	-4.81036	-5.86011	-5.6295	-8.4804	-5.53494	-7.7027	-6.64153	1.83117
1559882_at	SAMHD1	-3.2189	-4.9302	-3.6331	-4.1584	-3.5031	-3.88874	-5.2241	-2.3868	-7.4804	-5.80381	-7.7027	-5.71956	1.83082
241661_at	JMJD1C	-0.9845	-0.7418	-1.9214	-0.725	-1.6135	-1.19724	-5.20695	-4.3219	-2.2919	-3.0347	-0.2831	-3.02771	1.83047
239162_at	---	-5.8954	-0.0371	0.408	-0.3423	-0.7515	-1.32366	-3.37867	-2.4005	-2.5683	-4.02947	-3.3929	-3.15397	1.83031
234649_at	POU2F1	-1.1291	-0.162	-1.025	-0.3868	-0.9885	-0.73828	-4.99452	-1.4035	-0.4596	-5.16742	-0.815	-2.56801	1.82973
234973_at	---	0.7645	-0.9291	0.4425	-0.2056	0.0438	0.02322	-1.48504	-0.4043	-0.5886	-1.04771	-5.5064	-1.80641	1.82963
218856_at	TNFRSF21	-0.2351	2.1614	2.0307	1.5346	1.422	1.38272	0.263709	0.5529	-0.5982	-3.8495	1.4004	-0.446138	1.82886
214757_at	---	0.2947	-0.373	0.2121	0.8032	0.8781	0.36302	-4.72065	-1.319	0.9944	-2.19429	-0.0896	-1.46583	1.82885
205163_at	HUMMLC2B	-5.1897	-2.2723	6.1974	-2.436	-4.5328	-1.64668	-4.00094	-2.0942	-4.7027	-4.31072	-2.2667	-3.47505	1.82837
244860_at	KIAA0999	-1.3176	-1.9512	-1.025	-1.1209	-1.0973	-1.3024	-6.08104	-1.3816	-1.3982	-6.08039	-0.7126	-3.13077	1.82837
242693_at	CDC2L5	0.9173	0.2393	1.0235	0.6014	1.0151	0.75932	-2.69412	-0.2688	-0.8257	-1.93684	0.3803	-1.06903	1.82835
232431_at	NR3C1	1.1007	1.5901	1.1881	0.673	0.3082	0.97202	-3.91921	0.516	-1.8059	-2.76856	3.6981	-0.855915	1.82794
218908_at	ASPSCR1	0.4852	-0.3445	-0.1297	0.4018	-0.7447	-0.06638	-5.42708	-1.0838	-1.8049	-0.87012	-0.2838	-1.89394	1.82756
230002_at	---	1.2987	0.9286	1.2505	0.901	0.7493	1.02562	-2.93912	-0.2062	-0.3522	-1.63846	1.1283	-0.801538	1.82716
233931_at	---	0.2843	-0.6615	0.5554	0.5295	-0.0728	0.12698	-3.38098	0.5217	-1.7112	-3.15639	-0.772	-1.69977	1.82675
234941_s_at	GPHN	0.3362	0.428	-0.2066	-0.0466	0.0334	0.10888	-3.0142	-0.5105	-0.8906	-2.94527	-1.2277	-1.71765	1.82653
244171_at	MKLN1	-1.813	-1.9534	-1.9324	-1.643	-1.4812	-1.7646	-6.80452	-2.6748	-2.6767	-4.67105	-1.1272	-3.59085	1.82625
1562053_at	---	-4.1178	-2.5479	-0.8059	-3.1923	-2.3808	-2.60894	-3.83058	-3.9302	-6.4548	-4.43364	-3.5262	-4.43509	1.82615
222996_s_at	CXXC5	3.1227	2.1719	3.5041	3.5586	2.6799	3.00744	0.521495	0.6824	2.1884	0.958044	1.5567	1.18141	1.82603
226706_at	FLJ23867	-3.8997	-2.6934	-2.6804	-0.9236	-2.5328	-2.54598	-4.2546	-4.6511	-5.673	-3.81696	-3.4643	-4.37199	1.82601
205906_at	FOXJ1	-3.9885	-2.917	-3.6012	-2.6385	-2.2243	-3.0739	-4.20393	-3.4675	-6.0979	-4.57034	-6.1584	-4.89961	1.82571
209983_s_at	NRXN2	-6.0209	-0.737	-6.6153	-1.4771	-0.9602	-3.1621	-6.54667	-4.1844	-2.4035	-5.39934	-6.4051	-4.9878	1.8257
236006_s_at	AKAP10	-0.4994	-0.4154	-0.5349	-0.4228	-1.1877	-0.61204	-6.29922	-0.6565	-0.3955	-3.58742	-1.2467	-2.43707	1.82503
244187_at	CXorf33	0.743	0.0144	0.7662	0.1516	1.4942	0.63388	-3.55011	-0.6859	-0.0244	-0.810729	-0.8836	-1.19095	1.82483
232446_at	MGC45800	-2.7979	-2.5328	-4.9479	-2.2109	-3.2109	-3.14008	-3.55924	-4.5195	-7.5873	-4.04988	-5.1078	-4.96475	1.82467
1555718_x_at	---	-4.3219	-3.5228	-3.776	-3.6153	-3.816	-3.8104	-5.71217	-7.0398	-3.5228	-5.91248	-5.9839	-5.63423	1.82383
234032_at	---	1.6897	1.196	1.2741	2.2615	1.663	1.61686	-1.79274	1.0509	1.4061	-2.67456	0.976	-0.20686	1.82372
238289_at	RPGR	-1.7602	-1.3884	-2.9635	0.6362	0.4242	-1.01034	-4.33072	-2.1805	-0.4051	-5.01874	-2.2351	-2.83403	1.82369
218086_at	NPDC1	-3.174	-2.354	-3.3929	0.6947	0.046	-1.63604	-4.08829	-5.0303	-1.1688	-3.76425	-3.2461	-3.45955	1.82351
221972_s_at	Cab45	0.9763	1.1451	0.8356	1.5737	0.6428	1.0347	-5.25582	0.9561	0.1227	0.161535	0.0734	-0.788418	1.82312
217550_at	ATF6	0.2016	-0.3357	0.1472	1.4255	0.3005	0.34782	-2.63607	-1.0667	-0.4228	-2.30789	-0.9351	-1.47371	1.82153
239326_at	---	-3.5429	-1.6785	-3.1507	-5.6012	-2.6841	-3.33148	-5.0505	-4.7255	-5.812	-6.76435	-3.4112	-5.15271	1.82123
218400_at	OAS3	0.8337	1.5306	0.0535	-0.4093	0.0574	0.41318	-3.35364	0.1386	-1.1488	-0.497327	-2.174	-1.40703	1.82021
1565924_a_at	SLC17A4	-5.2653	-4.3808	-4.1431	-4.2002	-7.8283	-5.16354	-4.78331	-6.7331	-7.9658	-7.14859	-8.2877	-6.9837	1.82016
235940_at	C9orf64	-6.5598	-0.2122	2.5096	0.4229	0.8208	-0.60374	-3.48572	0.1817	-4.4112	-6.66963	2.2684	-2.42329	1.81955
1553703_at	FLJ90396	2.6578	1.7741	1.9758	2.052	1.5972	2.01138	-3.14919	1.759	0.771	-0.0595446	1.6382	0.191893	1.81949
208232_x_at	---	-2.035	-3.0905	-3.3511	-2.9148	-3.2737	-2.93302	-4.28918	-5.088	-5.8614	-4.05267	-4.4675	-4.75175	1.81873
215436_at	---	-0.4945	-1.3659	-1.2474	-2.1963	-1.1469	-1.2902	-2.97945	-0.7904	-5.6153	-3.9168	-2.2406	-3.10851	1.81831
233848_x_at	ZNF221	-3.3364	-2.6804	-6.0209	-3.4901	-4.1228	-3.93012	-5.13203	-5.8614	-5.0685	-6.00567	-6.673	-5.74812	1.818
201374_x_at	PPP2CB	-3.1028	-3.4297	-3.2543	-2.8678	-3.3899	-3.2089	-6.98739	-3.4804	-5.2433	-6.56778	-2.8552	-5.02681	1.81791
222281_s_at	---	-5.4804	0.3858	0.6707	1.2206	1.0122	-0.43822	-4.29781	0.2937	-2.4998	0.352543	-5.1278	-2.25583	1.81761
244019_at	MRPS25	-1.0239	0.1781	-1.3481	-0.0195	-0.4974	-0.54216	-4.84446	-0.2845	-0.3205	-5.2887	-1.0571	-2.35905	1.81689
217730_at	PP1201	-3.9658	-0.7602	-1.8932	-1.0547	-0.3412	-1.60302	-3.55004	-1.8868	-5.9127	-3.38403	-2.3629	-3.41929	1.81627
218831_s_at	FCGRT	1.1082	-1.9501	1.2224	-1.5064	-0.6693	-0.35904	-1.4	-4.2324	0.388	-4.60688	-1.0227	-2.1748	1.81576
238408_at	---	-2.5804	-1.3263	-2.3321	-1.9658	-2.8932	-2.21956	-6.14221	-0.657	-5.1584	-4.43433	-3.7839	-4.03517	1.81561
215597_x_at	MYST4	-2.0386	-1.3061	-1.0157	-1.0807	-0.4166	-1.17154	-5.8287	-1.2016	-1.9357	-4.20207	-1.7671	-2.98703	1.81549
221247_s_at	WBSCR16	0.7033	0.8001	0.8745	1.1613	1.3271	0.97326	-0.810932	-5.0398	0.6077	0.978479	0.0555	-0.841811	1.81507
236327_at	---	0.0494	-0.0862	0.6048	-0.0128	1.9856	0.50816	-3.52575	-0.9274	0.0026	-3.59842	1.517	-1.30639	1.81455
1555307_at	TTF2	-1.3853	-1.6758	-1.0356	-2.1871	-1.7103	-1.59882	-5.36529	-1.8911	-2.1165	-5.37942	-2.3133	-3.41312	1.8143
208105_at	GIPR	-2.2447	-2.3868	-4.2324	-4.8201	-3.5496	-3.44672	-5.8744	-5.0116	-4.7408	-6.28451	-4.3929	-5.26084	1.81412
216109_at	THRAP2	0.8105	0.622	0.4875	-0.1707	0.4334	0.43654	-5.23694	0.5794	-0.11	-3.61619	1.496	-1.37755	1.81409
241413_at	RNF111	0.5225	0.7785	0.251	0.0474	0.3071	0.3813	-4.49117	-0.0006	0.3275	-3.29253	0.2975	-1.43186	1.81316
231837_at	USP28	-0.9462	0.0857	0.1472	0.0424	0.4306	-0.04806	-4.94767	-0.3426	-1.1851	-1.37003	-1.4604	-1.86116	1.8131
219781_s_at	LOC51333	-1.6385	-2.1571	-0.4407	-1.3733	-3.3277	-1.78746	-2.07091	-2.2626	-5.2543	-3.78844	-4.6224	-3.59973	1.81227
240078_at	SFRS8	-1.928	-2.8741	-3.9302	-1.5855	-2.9083	-2.64522	-3.27203	-6.2216	-3.8448	-6.37636	-2.5718	-4.45732	1.8121
1564820_at	RAB6A	-2.4517	-2.2934	-2.0807	-4.8283	-2.0601	-2.74284	-5.47994	-3.4391	-6.3104	-5.39767	-2.1405	-4.55352	1.81068
210933_s_at	FSCN1	-8.7027	0.0876	-4.195	3.1992	0.6105	-1.80008	-3.32422	-1.6047	-0.1844	-3.97225	-8.9658	-3.61027	1.81019
237403_at	GFI1B	-7.1178	0.0012	-5.3104	3.4576	-0.8906	-1.972	-3.00239	-3.3364	-5.4804	-3.04547	-4.0445	-3.78183	1.80983
218149_s_at	ZNF395	3.2494	2.2925	2.4985	2.3579	2.226	2.52486	-0.296014	2.1352	1.623	-0.816814	0.9304	0.715155	1.80971
211839_s_at	CSF1	-4.4297	-1.3019	-6.0979	-1.8573	-3.4548	-3.42832	-5.49303	-5.3808	-5.5462	-4.9891	-4.7799	-5.2378	1.80948
1559397_s_at	MGC3121	1.1361	0.8275	2.3624	1.4464	-0.3456	1.08536	-3.9041	0.2351	0.2767	0.0559278	-0.2838	-0.724034	1.80939
228620_at	PRKRA	0.2817	0.2895	0.4657	0.9529	1.506	0.69916	-4.00557	-1.1285	0.3396	-1.60963	0.8547	-1.10988	1.80904
207115_x_at	MBTD1	0.7701	-0.445	0.4722	-0.0174	0.1725	0.19048	-5.02439	-0.4367	1.0281	-4.56772	0.9158	-1.61698	1.80746
212014_x_at	CD44	-1.3801	0.8055	-1.3019	1.3793	-1.3248	-0.3644	-1.25426	-1.9568	-1.685	-1.9175	-4.0445	-2.17161	1.80721
229437_at	---	0.8298	1.5623	0.9814	1.2219	0.8425	1.08758	-1.87627	-0.3205	-3.4328	1.15587	0.8788	-0.718981	1.80656
1553349_at	ARID2	0.9459	2.1522	1.3043	0.6881	1.3372	1.28554	-3.5749	0.8778	1.307	-2.5286	1.3138	-0.52098	1.80652
215952_s_at	OAZ1	5.6416	5.7426	5.7909	5.3236	5.4091	5.58156	-1.19393	5.0518	4.7199	4.45324	5.8447	3.77514	1.80642
232424_at	PRDM16	0.2314	-7.0023	-7.3335	-1.1604	0.7079	-2.91138	-4.71201	-5.5064	-2.4501	-3.87992	-7.0398	-4.71765	1.80627
242776_at	ZCCHC6	-1.1785	-0.0052	-0.6371	-0.6277	-2.1103	-0.91176	-6.31523	-1.8314	-1.5113	-2.75477	-1.1772	-2.71798	1.80622
230064_at	---	-0.6082	0.8769	0.0477	-2.0233	-0.6131	-0.464	-5.28406	0.2159	-1.6242	-3.71408	-0.9401	-2.26931	1.80531
237778_at	DIAPH2	-1.1597	-1.4852	-4.2002	-3.0046	-1.7009	-2.31012	-5.78818	-2.1128	-0.724	-5.93107	-6.0209	-4.11539	1.80527
1562260_at	BRE	-6.0783	-2.603	-4.0069	-3.1153	-2.6065	-3.682	-6.80001	-3.0374	-4.1431	-7.46723	-5.9839	-5.48633	1.80433
1555614_at	---	-5.357	-3.2433	-2.4628	-1.7456	-1.5847	-2.87868	-5.63985	-4.3929	-5.2324	-3.46878	-4.6804	-4.68287	1.80419
1569312_at	ZNF146	0.8633	0.6147	1.0528	0.6033	1.4384	0.9145	-3.72621	-0.1187	0.8517	-2.35321	0.8998	-0.889325	1.80383
216565_x_at	LOC391020	2.28	2.4872	0.1689	1.7751	1.1316	1.56856	-0.775453	-1.0991	1.4643	0.777363	-1.5412	-0.234818	1.80338
240977_at	LRCH1	-1.6268	-3.6082	-2.5873	-3.4454	-3.5262	-2.95878	-6.43421	-4.2433	-6.0783	-6.17021	-0.8842	-4.76204	1.80326
237216_at	GARNL1	-2.0058	-0.5441	-1.5137	-1.1818	-0.2307	-1.09522	-4.69702	-1.774	-1.0691	-6.76577	-0.1864	-2.89846	1.80324
239872_at	OSBP2	-3.4739	-1.6286	-3.0758	-3.319	-1.5598	-2.61142	-5.01661	-2.3868	-3.0093	-4.82998	-6.8283	-4.4142	1.80278
219594_at	NINJ2	-2.109	1.1396	-0.2553	0.6872	1.3187	0.15624	-3.9114	2.5522	-5.0023	0.770804	-2.6385	-1.64584	1.80208
208179_x_at	KIR2DL3	-3.9523	-0.2605	-2.5195	-3.0093	-0.1578	-1.97988	-0.634827	-4.8365	-4.8448	-3.85088	-4.7408	-3.78156	1.80168
224982_at	AKT1S1	-0.7065	-1.0752	-0.3577	-1.0268	-0.9307	-0.81938	-4.44059	-3.6403	-1.3162	-1.71455	-1.9874	-2.61981	1.80043
229713_at	---	1.9897	2.5338	1.5839	2.834	2.9527	2.37882	-3.43731	1.4246	2.2459	1.48326	1.1767	0.578631	1.80019
222756_s_at	---	-0.5743	-2.7819	-2.7179	-0.4274	-0.4446	-1.38922	-2.73443	-4.2002	-1.1234	-3.65028	-4.2379	-3.18924	1.80002
1569003_at	---	0.1599	-0.1549	-2.7919	-0.9412	-1.0023	-0.94608	-2.94041	-4.812	-2.9236	-2.02379	-1.0233	-2.74462	1.79854
1565811_at	PPP3R1	-0.934	-1.1482	-1.0093	0.0232	-0.194	-0.65246	-3.34122	-1.4532	-3.5295	-2.82406	-1.1047	-2.45054	1.79808
226545_at	CD109	0.6267	-1.0203	0.4596	1.9074	1.3565	0.66598	-0.931406	-1.2716	0.0069	-2.01339	-1.4461	-1.13112	1.7971
237232_at	UBE2H	-3.7408	-3.1662	-2.4051	-3.3511	-3.1078	-3.1542	-6.43672	-1.6038	-7.2877	-6.30263	-3.1253	-4.95123	1.79703
1559275_x_at	---	-4.2709	-5.2543	-3.1584	-2.5479	-4.0303	-3.85236	-7.603	-4.6153	-3.035	-7.48702	-5.5064	-5.64934	1.79698
207857_at	LILRA2	-4.2488	-3.4868	-4.3868	1.9587	-3.9127	-2.81528	-5.28764	-2.119	-6.8283	-5.19678	-3.6295	-4.61224	1.79696
217948_at	DKFZP564B147	-6.2216	-0.5551	-1.4836	-7.7027	-1.0286	-3.39832	-4.46552	-4.2163	-5.8954	-5.79673	-5.6012	-5.19503	1.79671
205174_s_at	QPCT	-8.3808	-3.6331	-5.7486	-4.9839	-5.1078	-5.57084	-7.48026	-7.2002	-7.0023	-7.51086	-7.6439	-7.36751	1.79667
211862_x_at	CFLAR	0	0.0203	-0.1081	0.0892	0.9395	0.18818	-1.66658	-4.5195	1.0369	-2.0202	-0.8683	-1.60753	1.79571
1569833_at	---	-2.4454	-3.1304	-1.4058	-3.3659	-5.9479	-3.25908	-4.70456	-4.4485	-7.0783	-4.14687	-4.8954	-5.05473	1.79565
219474_at	FLJ23186	-4.1178	-5.2109	1.8392	-2.5312	-3.0541	-2.61496	-4.48387	-2.3674	-5.2324	-3.87117	-6.0979	-4.41055	1.79559
234852_at	---	-0.9868	-0.4005	-5.0116	-1.1936	-0.3437	-1.58724	-5.23094	-3.3277	-0.643	-4.22546	-3.4868	-3.38278	1.79554
1552649_a_at	RFFL	-3.5838	-3.6012	-3.5496	-2.7312	-2.402	-3.17356	-4.67779	-6.8283	-5.4548	-5.60516	-2.2751	-4.96823	1.79467
1558103_a_at	TM6SF1	1.4953	1.0379	1.2547	1.0545	0.6522	1.09892	-2.94183	-0.0345	1.0058	-1.24679	-0.2612	-0.695705	1.79463
231626_at	TPH1	-2.4933	-5.2002	-2.7427	-2.8262	-2.4328	-3.13904	-6.53236	-5.4548	-2.3688	-6.88888	-3.4204	-4.93305	1.79401
219878_s_at	KLF13	0.9618	0.81	0.1209	-0.0698	0.0348	0.37154	-5.96579	-0.5462	-0.8541	-0.498339	0.7543	-1.42203	1.79357
227488_at	MGC16121	-1.3205	-0.8232	-0.9269	-2.3914	-1.2461	-1.34162	-3.37484	-3.3393	-2.7084	-3.93569	-2.3176	-3.13516	1.79354
1554410_a_at	WBSCR16 /// LOC442703	0.1174	0.4799	0.7162	1.1761	0.5782	0.61356	-2.3051	-4.035	-0.0868	0.542195	-0.0113	-1.1792	1.79276
1555202_a_at	P15RS	-0.162	0.2565	-1.1963	0.0976	-0.5387	-0.30858	-4.62294	-4.2543	-0.8401	-1.01017	0.2216	-2.10118	1.7926
239175_at	AFTIPHILIN	-1.3183	-1.5658	-1.1539	-0.6744	-1.101	-1.16268	-6.26856	-0.8688	-1.1746	-6.2653	-0.1959	-2.95463	1.79195
215315_at	ZNF549	-2.8932	-3	-2.1165	-2.3899	-2.1792	-2.51576	-2.91858	-5.8448	-5.1178	-4.53279	-3.1203	-4.30685	1.79109
230378_at	SCGB3A1	-1.109	-5.5328	-4.7486	-5.5064	2.5509	-2.86918	-4.21734	-3.6259	-6.4804	-4.36102	-4.6153	-4.65999	1.79081
240383_at	UBE2D3	1.7843	2.019	1.7439	1.3508	2.3853	1.85666	-3.5249	1.7732	1.7816	-1.99229	2.2932	0.0661616	1.7905
233828_at	---	-4.4051	-3.088	0.9838	-2.5718	-2.8804	-2.3923	-4.70725	-2.2934	-5.9479	-3.46999	-4.4933	-4.18237	1.79007
233376_at	---	-2.4517	-1.889	-1.4344	-3.0613	-2.4771	-2.2627	-4.35108	-1.5666	-2.5821	-5.49767	-6.2653	-4.05255	1.78985
225700_at	GLCCI1	-0.0764	0.3001	1.4338	0.5609	-0.223	0.39908	-2.66517	-1.3967	-2.5429	-2.12861	1.7808	-1.39052	1.7896
218657_at	RAPGEFL1	-2.3437	-2.3599	-1.462	-1.5312	-2.774	-2.09416	-5.14409	-1.3906	-4.4612	-5.38489	-3.0256	-3.88128	1.78712
206665_s_at	BCL2L1	0.2223	-0.6322	-1.0758	-0.657	-0.9051	-0.60956	-6.0685	-2.0734	-1.7245	-1.96117	-0.1485	-2.39521	1.78565
1565875_at	NUP153	-3.7255	-6.5873	-2.4501	-2.6971	-2.8181	-3.65562	-6.94274	-7.4804	-2.6439	-5.44337	-4.6953	-5.44114	1.78552
235448_at	MGC11349	-0.9302	-1.5752	-0.4216	-0.1147	-2.035	-1.01534	-4.38808	-4.1178	-1.1623	-3.54597	-0.7899	-2.80081	1.78547
1557242_at	MICA	-0.8672	0.0822	-0.8874	-0.5043	-0.6153	-0.5584	-5.45096	-1.6981	-2.1215	-2.37631	-0.0716	-2.34369	1.78529
212009_s_at	STIP1	2.5782	2.7219	2.3696	2.8085	2.1502	2.52568	-4.00533	1.5913	2.0018	2.59152	1.5293	0.741718	1.78396
202323_s_at	ACBD3	0.6734	1.6598	0.6063	0.9425	1.3415	1.0447	-3.03815	-0.7399	-0.0634	-0.785372	0.9328	-0.738805	1.78351
201028_s_at	CD99	3.5966	5.2629	3.9181	3.359	4.9472	4.21676	0.650208	4.1893	4.6673	3.33859	-0.6781	2.43346	1.7833
221123_x_at	ZNF395	1.8732	1.116	1.3285	0.9459	0.8309	1.2189	-3.45221	1.3776	0.3847	-1.25965	0.1286	-0.564192	1.78309
1554240_a_at	ITGAL	4.596	2.1917	0.4796	0.7599	3.3766	2.28076	-2.00543	2.3399	1.0703	1.75113	-0.6629	0.4986	1.78216
206059_at	ZNF91	3.6919	3.598	3.2494	2.7803	3.2873	3.32138	-1.3298	3.2926	3.3626	0.446749	1.9278	1.53999	1.78139
201641_at	BST2	1.6413	1.6176	0.5666	0.4836	0.6284	0.9875	-1.59236	0.3541	1.7352	1.75561	-6.2216	-0.793811	1.78131
243874_at	LPP	-1.7226	-1.5538	-2.6971	-1.6082	-1.7929	-1.87492	-4.66501	-3.6403	-1.4604	-5.67633	-2.8344	-3.65529	1.78037
244042_x_at	---	0.1908	-1.2779	-0.3434	-1.0374	-0.4517	-0.58392	-4.75646	0.6596	-0.2056	-2.92454	-4.5942	-2.36424	1.78032
238234_at	---	-6.1178	-5.7179	-2.3234	-7.6439	-1.8191	-4.72442	-4.58342	-7.4297	-5.1482	-7.88024	-7.4804	-6.50439	1.77997
221875_x_at	HLA-F	1.1023	3.8467	2.8025	3.5257	2.0493	2.6653	-0.8754	1.0131	1.0869	1.98108	1.2243	0.885995	1.7793
1566166_at	KIAA2024	-1.2577	-1.0523	-2.5312	-1.1228	-1.227	-1.4382	-4.90521	-1.4391	-2.264	-5.95362	-1.5212	-3.21663	1.77843
225239_at	---	1.5795	2.7424	2.3565	1.3234	2.5022	2.1008	-2.99211	1.6358	1.7746	-1.95516	3.1491	0.322445	1.77835
1564972_x_at	SETDB2	-1.6003	-2.2392	-2.1584	-2.1405	-1.5395	-1.93558	-6.51183	-2.071	-1.5228	-6.20307	-2.2584	-3.71342	1.77784
211490_at	ADRA1A	-3.0398	-5.7179	-2.9977	-2.9931	-4.1329	-3.77628	-4.9339	-5.9839	-6.9658	-6.09077	-3.7959	-5.55406	1.77778
211087_x_at	MAPK14	-0.4864	1.0937	-1.5496	1.4623	-0.5842	-0.01284	-5.56407	-1.1253	-1.1533	-0.911043	-0.1989	-1.79052	1.77768
215630_at	RAFTLIN	-1.5454	-1.6385	-1.5986	-0.9138	-2.6897	-1.6772	-3.62482	-3.402	-4.904	-3.61313	-1.7283	-3.45445	1.77725
210655_s_at	FOXO3A	0.6951	0.063	-0.4181	0.6568	-1.4081	-0.08226	-5.91511	-1.3012	0.0266	-1.5136	-0.5925	-1.85916	1.7769
216614_at	---	-0.2467	0.5765	-1.0565	-0.8578	-0.5262	-0.42214	-5.48639	-0.9429	-0.9379	-4.85826	1.2308	-2.19893	1.77679
239129_at	TGFBR1	-1.8583	-2.1844	-3.0116	-1.7544	-3.0233	-2.3664	-6.96333	-3.4804	-1.8221	-4.14385	-4.3047	-4.14288	1.77648
1559770_at	---	-3.2653	-2.553	-6.5328	-3.3104	-2.851	-3.7025	-3.54799	-2.1559	-7.0783	-5.64539	-8.9658	-5.47868	1.77618
205683_x_at	TPSAB1	-2.9885	1.1613	-4.6953	-3.0541	-3.7602	-2.66736	-3.18906	-3.9568	-6.0023	-5.6256	-3.4422	-4.44319	1.77583
1557267_s_at	LOC284952	-1.0333	-1.5378	0.0172	-0.889	-0.224	-0.73338	-3.95916	-4.8954	-1.1871	-3.05416	0.5501	-2.50915	1.77577
1566966_at	DPYD	-2.1115	-1.9083	-2.5752	-4.8201	-2.354	-2.75382	-7.26442	-5.4422	-1.9874	-5.81154	-2.1418	-4.52947	1.77565
206480_at	LTC4S	-5.0589	-1.9512	-5.2765	-2.1649	-2.8804	-3.46638	-5.92813	-4.5462	-5.2324	-5.52703	-4.9748	-5.24171	1.77533
234989_at	TncRNA	2.5954	3.668	3.276	2.5682	3.4567	3.11286	0.0897876	1.5483	2.816	-1.38851	3.6234	1.3378	1.77506
237868_x_at	---	0.6489	0.9798	0.895	0.4761	0.7242	0.7448	-4.67014	1.7436	0.357	-2.61484	0.0342	-1.03004	1.77484
1557429_s_at	FLJ32800	-2.3659	-3.8573	-3.5362	-3.1304	-2.3133	-3.04062	-3.39022	-5.5328	-3	-5.38785	-6.7642	-4.81501	1.77439
216907_x_at	KIR3DL2	-3.227	1.935	-3.1405	-2.5212	0.5047	-1.2898	0.243825	-5.1688	-3.0162	-3.03866	-4.3335	-3.06267	1.77287
230053_at	---	-6.3335	-1.814	-6.3335	-1.3474	-2.7544	-3.71656	-6.13555	-6.9658	-5.7486	-5.64815	-2.9479	-5.4892	1.77264
203547_at	CD4	1.2004	2.0498	3.3846	-2.0637	-1.1552	0.68318	0.195923	-0.7705	-1.4572	-4.63016	1.2164	-1.08911	1.77229
216957_at	USP22	0.0029	-0.1854	-0.7037	-1.0825	-0.2845	-0.45064	-5.58278	-0.6171	-0.1717	-4.67548	-0.0661	-2.22263	1.77199
244634_at	FAM53B	-3.4051	-3.9839	-3.1688	-2.7103	-3.299	-3.31342	-4.44273	-3.436	-5.8954	-5.64825	-6.0023	-5.08493	1.77151
209122_at	ADFP	1.6891	4.7937	2.6886	2.939	3.4843	3.11894	0.124183	2.5736	-0.2019	1.8519	2.3909	1.34774	1.7712
1554029_a_at	KIAA0372	0.1227	-0.1424	-0.724	-0.12	0.0756	-0.15762	-6.21559	-1.8594	-0.7288	-1.31961	0.4832	-1.92804	1.77042
234767_at	MLSTD2	-2.7799	-2.5821	-1.9225	-2.6841	-2.174	-2.42852	-3.41707	-5.4933	-5.1792	-4.15248	-2.7524	-4.19889	1.77037
220442_at	GALNT4	-0.4446	-1.9568	-2.5615	-1.6878	-1.8783	-1.7058	-2.40249	-4.3047	-2.2529	-6.22411	-2.1963	-3.4761	1.7703
231274_s_at	---	1.0473	-0.3044	1.4973	1.1011	-0.3383	0.6006	-3.32738	-0.1504	0.3926	-1.49324	-1.2674	-1.16916	1.76976
215509_s_at	BUB1	2.7669	2.1349	1.1945	1.9641	1.8593	1.98394	-4.40867	0.9522	0.9942	1.20318	2.3306	0.214303	1.76964
225533_at	PHF19	1.9307	2.3311	1.7419	2.1958	0.8493	1.80976	-2.17587	0.8756	0.7105	0.978693	-0.1874	0.040304	1.76946
231819_at	CEBPZ	-0.486	-0.8216	-0.7671	-0.5543	0.3723	-0.45134	-5.19637	-1.4228	-0.0637	-1.86616	-2.5547	-2.22075	1.76941
235657_at	---	-0.9942	-5.0116	-1.3263	-0.881	0.115	-1.61962	-4.48094	-3.3423	-2.2149	-5.57932	-1.3255	-3.38859	1.76897
215991_s_at	KIAA0090	-1.7437	-2.1636	-2.077	-1.8273	-1.1552	-1.79336	-4.85087	-3.7103	-2.6457	-2.8789	-3.7255	-3.56225	1.76889
235432_at	NPHP3	-1.6385	0.987	0.2745	0.2729	1.053	0.18978	-3.55943	-0.725	0.6382	-2.27816	-1.9692	-1.57872	1.7685
205823_at	RGS12	-4.9568	-0.6643	-0.2216	-0.5886	-5.6878	-2.42382	-2.09822	-4.3452	-5.1792	-4.29412	-5.0398	-4.19131	1.76749
208133_at	RFC1	-5.7959	-3.3219	-5.9127	-5.2765	-3.4081	-4.74302	-6.78576	-5.6439	-7.6439	-5.96559	-6.5064	-6.50911	1.76609
236210_at	DDX31	-0.0625	-0.5641	-0.1364	-0.1364	-1.3474	-0.44936	-2.40019	-0.7954	-0.7686	-5.21972	-1.8922	-2.21522	1.76586
1558698_at	ZNF264	-1.5623	-2.9479	-1.5709	-4.9748	-1.8049	-2.57216	-6.29552	-4.2934	-3.7642	-5.64772	-1.685	-4.33717	1.76501
1560647_at	TSPYL1	-4.1078	-3.7103	-3.4051	-2.8656	-4.7255	-3.76286	-3.78399	-3.1636	-8.3808	-4.18639	-8.1178	-5.52652	1.76366
234964_at	TRA@	-6.5873	-7.3335	-0.3083	-5.3452	-5.812	-5.07726	-6.63726	-6.7642	-7.1178	-6.5643	-7.1178	-6.84027	1.76301
214300_s_at	TOP3A	-1.3703	-1.1584	-1.9062	-0.9051	-2.2948	-1.52696	-4.89754	-3.4391	-5.4933	-1.8982	-0.7179	-3.28921	1.76225
211501_s_at	EIF3S9	3.2279	2.2655	3.2277	2.529	2.4459	2.7392	-2.98651	1.8328	2.7594	1.379	1.9037	0.977678	1.76152
1563173_at	---	-2.5278	-2.8762	-2.6878	-5.812	-2.0116	-3.18308	-7.17728	-3.2877	-2.0649	-7.98639	-4.2056	-4.94437	1.76129
1554464_a_at	CRTAP	0.9505	1.4288	-1.1818	0.9955	0.4803	0.53466	-4.57579	-2.1128	0.3201	-0.401319	0.6397	-1.22602	1.76068
234601_x_at	---	-5.1278	-5.088	-5.6153	-5.0209	-7.0023	-5.57086	-6.6466	-5.5598	-8.9658	-7.10351	-8.3808	-7.3313	1.76044
226001_at	KLHL5	1.9336	1.545	2.0596	2.1871	1.3608	1.81722	-1.07592	1.0243	0.355	-0.626445	0.6075	0.0568867	1.76033
224533_s_at	---	-7.4297	-7.2877	-8.2877	6.2157	-4.4998	-4.25784	-4.08842	-6.1178	-7.0398	-5.07938	-7.7642	-6.01792	1.76008
1557504_at	SRP54	-1.2502	-1.5564	-1.4013	-1.8986	-1.038	-1.4289	-6.81119	-1.5462	-2.1115	-4.05471	-1.412	-3.18712	1.75822
227978_s_at	ZADH2	0.0308	0.6981	1.2406	-0.4212	0.311	0.37186	-3.62922	-1.3525	0.2324	-1.1266	-1.0523	-1.38565	1.75751
210427_x_at	ANXA2	0.7669	3.7137	-2.2962	3.1715	4.1645	1.90408	3.45674	0.0674	-0.9089	-1.58205	-0.2987	0.146899	1.75718
1569630_a_at	RUFY2	-2.5462	-3.3688	-1.8448	-4.8201	-2.7563	-3.06724	-5.58471	-6.8283	-3.4173	-5.25333	-3.0374	-4.82421	1.75697
200885_at	RHOC	1.7646	2.6574	1.733	2.2335	2.4843	2.17456	-2.79289	0.2712	1.6124	1.66264	1.3359	0.417851	1.75671
241788_x_at	ACTN4	-2.4707	-3.4612	-2.3674	-1.4166	-2.1253	-2.36824	-4.50358	-3.2821	-5.088	-5.58485	-2.1649	-4.12469	1.75645
205841_at	JAK2	-1.8943	-3.3511	-1.4812	-1.2042	-1.1943	-1.82502	-4.95134	-2.2737	-3.8868	-5.09244	-1.6971	-3.58028	1.75526
229128_s_at	---	4.157	3.2503	3.5077	4.3732	3.7725	3.81214	-0.423308	2.8022	2.5083	3.56541	1.8341	2.05734	1.7548
222196_at	LOC286434	-1.1727	-1.662	-1.5096	-0.8468	-0.0087	-1.03996	-2.22227	-3.939	-0.8324	-2.38555	-4.5942	-2.79468	1.75472
217967_s_at	C1orf24	1.6419	-1.8089	1.1564	-4.0398	1.8076	-0.24856	-0.0806172	-0.1568	-4.1482	0.776419	-6.4051	-2.00286	1.7543
204410_at	EIF1AY	0.833	-3.3219	1.2945	-4.8954	-4.0589	-2.02974	-4.31315	1.6352	-5.8783	-6.0285	-4.3335	-3.78365	1.75391
204489_s_at	CD44	-0.4224	0.86	-0.2737	1.9262	-0.327	0.35262	0.705366	-0.9418	-0.9562	-0.900648	-4.9127	-1.4012	1.75382
211782_at	IDS	-3.1871	-3.8489	-4.7563	-2.8783	-3.662	-3.66652	-4.17251	-2.6638	-8.7027	-5.02842	-6.5328	-5.42005	1.75353
217299_s_at	NBS1	0.9269	0.6132	0.8547	0.4645	0.7381	0.71948	-4.1261	0.0933	-0.3321	-0.355232	-0.4477	-1.03357	1.75305
218964_at	ARID3B	2.118	0.39	-0.8541	-0.5446	1.4333	0.50852	-1.32776	-0.3876	0.0325	-2.63452	-1.904	-1.24428	1.7528
206516_at	AMH	-0.9828	-1.7602	-1.2029	-0.9406	-1.9805	-1.3734	-5.30916	-2.8635	-0.838	-4.47662	-2.1405	-3.12555	1.75215
1552516_a_at	HIPK1	0.1981	0.1006	0.2304	0.1801	-0.811	-0.02036	-5.61027	-1.0023	-0.1025	-2.26611	0.1201	-1.77222	1.75186
226017_at	CKLFSF7	0.5245	1.756	1.4382	-2.8468	0.5558	0.28554	-1.40958	-1.5838	0.1875	-2.71998	-1.7999	-1.46515	1.75069
222348_at	KIAA0303	-2.7486	-1.343	-1.6934	-1.0571	-0.8836	-1.54514	-5.23507	-2.5014	-1.8646	-5.43549	-1.4422	-3.29575	1.75061
232903_at	---	-1.813	-3.357	-0.5973	-1.2626	-2.9083	-1.98764	-4.13594	-1.2009	-4.772	-5.62085	-2.9613	-3.7382	1.75056
222511_x_at	FAF1	0.1008	0.4738	-0.3525	0.1246	0.0538	0.0801	-6.5537	-1.0637	-0.4957	-0.814845	0.5761	-1.67037	1.75047
209876_at	GIT2	0.0846	-0.3625	-0.1789	0.5237	0.1469	0.04276	-2.79097	-3.6331	-0.77	-0.649934	-0.6897	-1.70674	1.7495
228694_at	---	1.0591	0.5792	0.9315	1.0533	0.5834	0.8413	-2.83328	-0.2096	1.0491	-1.87566	-0.6702	-0.907928	1.74923
230285_at	DKFZp313A2432	-1.2564	0.2198	0.5623	1.6603	0.9202	0.42124	-3.90597	1.1008	1.1726	0.195091	-5.2002	-1.32754	1.74878
231905_at	C20orf96	-2.2919	-4.9479	-1.7899	-1.852	-2.4066	-2.65766	-4.00282	-5.7331	-3.6953	-5.6146	-2.9862	-4.4064	1.74874
1558977_at	---	-5.9658	-5.1792	-4.2543	-3.5064	-2.5564	-4.29242	-5.68025	-5.2109	-6.6153	-6.21176	-6.4804	-6.03972	1.7473
1565863_at	---	-1.0128	-2.3467	-1.7969	-0.2311	-3.6403	-1.80556	-4.516	-2.0967	-2.3555	-5.65989	-3.1354	-3.5527	1.74714
49049_at	DTX3	-1.4588	-1.9258	-2.0807	-2.0649	-1.9346	-1.89296	-4.98944	-1.6268	-5.673	-3.85354	-2.0505	-3.63866	1.7457
1558877_at	---	-0.0945	0.1008	-0.4297	-0.273	-0.0532	-0.14992	-2.7329	-0.138	-1.074	-5.58467	0.0605	-1.89381	1.74389
1555192_at	ZNF277	-3.1897	-3.0517	-2.6153	-2.3277	-2.9479	-2.82646	-8.59056	-3.6915	-3.3104	-5.25664	-1.9977	-4.56936	1.7429
1558887_at	MGC35402	-2.422	-3.093	-1.959	-3.2351	-3.071	-2.75602	-7.01271	-1.6304	-2.2324	-6.2258	-5.3929	-4.49884	1.74282
240551_at	ZNF499	-2.5462	-2.0893	-2.1831	-1.7427	-3.4051	-2.39328	-7.08908	-4.6012	-2.319	-1.78981	-4.8783	-4.13548	1.7422
202771_at	FAM38A	3.0276	3.3119	2.4114	1.3726	2.1549	2.45568	-2.24481	1.7296	1.9883	1.08382	1.0105	0.713483	1.7422
210362_x_at	PML	0.2292	0.3196	-1.7179	-0.8762	-1.2515	-0.65936	-5.69304	-1.8039	-1.3726	-0.672315	-2.4659	-2.40155	1.74219
243482_at	EPS15L1	-1.7899	-2.2284	-2.0529	-1.5395	-0.6841	-1.65896	-3.47765	-4.0685	-1.6171	-5.91513	-1.9269	-3.40106	1.7421
1558334_a_at	C22orf15	-4.7799	-2.8594	-3.2002	-5.2543	-3.8489	-3.98854	-4.80998	-5.3688	-6.2002	-6.02904	-6.2433	-5.73026	1.74172
241445_at	FLJ14681	-2.041	-1.5064	-2.0291	-1.4651	-1.2372	-1.65576	-4.01045	-3.5942	-1.7839	-5.60639	-1.9896	-3.39691	1.74115
210191_s_at	PHTF1	-0.657	-0.1613	0.3157	0.9505	0.4153	0.17264	-1.38043	-2.1367	-1.8815	-1.53795	-0.9056	-1.56844	1.74108
236432_at	DECR1	-0.42	-0.8396	-1.968	-0.9977	0.2001	-0.80504	-2.49701	-0.7789	-3.2297	-3.26793	-2.9568	-2.54607	1.74103
210951_x_at	RAB27A	1.1758	2.6428	0.9269	3.3438	2.1456	2.04698	1.03538	-2.939	-0.9445	2.37551	2.0037	0.306219	1.74076
244776_at	---	-5.4675	-2.9258	-3.138	-3.2406	-5.7959	-4.11356	-5.5427	-6.7642	-6.8954	-3.77953	-6.2877	-5.85391	1.74035
224252_s_at	FXYD5	2.2609	3.0387	-3.2543	3.784	2.233	1.61246	-2.36339	-0.3404	1.7522	2.70448	-2.3914	-0.127702	1.74016
215024_at	C7orf28B	0.491	-0.2375	0.4632	0.7013	0.9685	0.4773	-3.63882	-1.304	0.4763	-2.49014	0.6439	-1.26255	1.73985
233905_at	SPAG4L	-3.0517	-3.0979	-2.4949	-2.9885	-6.1584	-3.55828	-4.8878	-4.5735	-5.4933	-5.49391	-6.0398	-5.29766	1.73938
237104_at	---	-2.2461	-2.603	-1.7661	-1.1392	-1.5683	-1.86454	-5.69731	-1.3176	-2.0209	-4.82437	-4.1584	-3.60371	1.73917
239179_at	CAMK2G	0.0055	0.0362	0.3613	0.5372	0.4757	0.28318	-4.61187	-0.0583	0.3494	-2.95619	-0.0014	-1.45567	1.73885
244872_at	---	2.0019	0.8395	2.3907	1.138	1.9041	1.65484	-2.98481	2.2219	0.8403	-0.929137	0.4317	-0.0840091	1.73885
205830_at	CLGN	3.2938	1.2396	1.9676	1.4636	2.8146	2.15584	0.777362	2.8527	2.0637	-5.76356	2.1577	0.417581	1.73826
235766_x_at	EIF2C2	1.0475	2.4581	0.5041	3.4078	2.1266	1.90882	0.206548	-1.4266	-0.1131	1.17757	1.0096	0.170804	1.73802
228527_s_at	---	-1.9748	-2.1431	-2.0758	-1.3335	-2.4532	-1.99608	-5.2079	-5.5873	-1.5726	-2.92873	-3.3718	-3.73366	1.73758
222650_s_at	SLC2A4RG	-0.1536	0.579	-0.3722	-0.2062	-1.0315	-0.2369	-3.09958	-0.2681	-2.8365	-1.48162	-2.1844	-1.97404	1.73714
215018_at	KIAA1731	-0.8557	-1.152	-0.0939	-0.9839	-0.1478	-0.64666	-5.54825	-2.2136	-0.6268	-3.15336	-0.3763	-2.38366	1.737
220938_s_at	GMEB1	0.1443	0.2248	0.028	-0.2092	-0.8417	-0.13076	-4.2462	-1.4675	-0.0652	-0.663047	-2.8954	-1.86747	1.73671
1552779_a_at	MGC34032	-3.6188	-2.772	-2.6385	-1.872	-3.0613	-2.79252	-3.11916	-3.8868	-6.0589	-4.38979	-5.1897	-4.52887	1.73635
243768_at	SENP6	1.6293	1.1842	1.9683	1.4522	0.9061	1.42802	-2.92659	0.3419	1.8777	-2.04417	1.2098	-0.308274	1.73629
210875_s_at	TCF8	1.1708	1.0242	0.9795	0.6103	1.1283	0.98262	-4.30121	0.5635	-0.3733	-1.43976	1.7856	-0.753034	1.73565
208047_s_at	NAB1	-0.3816	-1.1431	-0.5154	-0.7534	-0.5555	-0.6698	-6.26079	-0.8105	-1.1494	-2.70124	-1.1041	-2.40521	1.73541
230085_at	---	-0.0392	1.4799	0.3678	0.0485	0.2998	0.43136	-2.61116	-0.3393	0.1903	-2.82191	-0.9357	-1.30355	1.73491
240930_at	C16orf34	-5.3219	-3.8324	-4.088	-3.2905	-4.093	-4.12516	-6.17771	-6.9302	-5.3219	-4.76997	-6.0979	-5.85954	1.73438
232883_at	SOS1	-0.4933	-1.2338	-1.5047	-0.287	-0.4131	-0.78638	-4.11502	-0.8646	-0.9754	-3.9781	-2.6638	-2.51939	1.73301
231424_at	SLC5A12	-6.0979	-3.5129	-5.3808	-0.7568	-3.5295	-3.85558	-5.03249	-3.662	-8.2877	-6.68365	-4.2765	-5.58847	1.73289
238561_s_at	MGC14595	0.416	-1.0439	-0.7075	-0.1007	-0.6897	-0.42516	-5.74936	-1.5942	-1.096	-2.08542	-0.2636	-2.15772	1.73256
1556327_a_at	MARK4	-2.2905	-3.319	-2.3033	-2.1963	-4.4422	-2.91026	-5.50175	-3.7027	-5.5195	-6.10018	-2.3899	-4.64281	1.73255
204399_s_at	EML2	-3.4266	-2.1494	-2.6693	-2.5064	-3.399	-2.83014	-5.34182	-5.0685	-4.9214	-3.27052	-4.2109	-4.56263	1.73249
228231_at	RDX	-1.4852	-2.8221	-1.454	-2.109	-0.9596	-1.76598	-2.26053	-5.8448	-1.402	-2.07172	-5.9127	-3.49835	1.73237
221211_s_at	C21orf7	-3.357	-2.7505	-0.6855	-0.9596	-1.6878	-1.88808	-1.68609	-7.7027	-3.0116	-3.03916	-2.662	-3.62031	1.73223
205720_at	POMC	-5.9839	-6.7027	-0.9067	-6.1178	-1.2129	-4.1848	-5.08919	-5.3688	-6.4804	-6.13704	-6.5064	-5.91637	1.73157
223845_at	LOC144305	-1.327	-2.3076	-3.0613	-1.9434	-1.2156	-1.97098	-4.29424	-1.025	-6.4548	-2.49511	-4.2433	-3.70249	1.73151
201136_at	PLP2	2.421	2.9713	1.9446	3.0461	1.9888	2.47436	-0.91677	0.119	1.2118	1.42259	1.8788	0.743085	1.73128
202549_at	VAPB	-2.1688	-1.0274	-2.3555	-2.1636	-2.4804	-2.03914	-6.38267	-1.9094	-3.3248	-4.38815	-2.8448	-3.76996	1.73082
215215_s_at	LOC81691	-0.9073	0.838	0.8361	-0.8319	-1.3868	-0.29038	-4.74739	-1.2392	-4.1636	-1.23866	1.2833	-2.02111	1.73073
225189_s_at	RAPH1	-1.4667	-2.1028	0.4928	-2.3481	-1.4998	-1.38492	-1.97419	-2.2082	-6.5873	-4.88035	0.072	-3.11561	1.73069
225955_at	METRNL	-3.9523	-1.2835	-2.8344	0.9393	-1.2688	-1.67994	-3.55822	-3.0856	-4.7879	-1.13025	-4.4868	-3.40975	1.72981
205311_at	DDC	-4.3511	-1.482	2.7461	-2.5362	-1.716	-1.46784	0.0682601	-4.5804	-4.2002	-5.98858	-1.287	-3.19758	1.72974
208406_s_at	GRAP2	-0.3607	-0.4848	-1.2243	0.5728	-0.4216	-0.38372	-3.96054	-0.0908	-1.1552	0.0209633	-5.3808	-2.11327	1.72955
223669_at	HEMGN	-1.9138	-2.8847	-1.0807	1.8758	-1.0643	-1.01354	-3.96489	-2.3335	-1.85	-0.711115	-4.8531	-2.74252	1.72898
212560_at	SORL1	1.6554	1.4549	-0.972	2.5616	1.8935	1.31868	-0.306274	0.5507	2.4091	-0.764907	-3.939	-0.410076	1.72876
239018_at	WBSCR18	-0.9862	-0.8895	-0.9902	-1.2667	-1.5006	-1.12664	-5.7446	-1.2002	-0.4804	-5.64863	-1.1963	-2.85403	1.72739
1563565_at	INPP5B	-3.7141	-4.2056	-2.8386	-3.3104	-4.088	-3.63134	-5.65566	-4.6224	-4.0685	-5.77369	-6.673	-5.35865	1.72731
243189_at	NRF1	0.2071	0.066	0.189	-0.838	-0.3696	-0.1491	-5.84331	0.6165	-0.1959	-2.89343	-1.0643	-1.87609	1.72699
244009_at	---	-1.4949	-2.2891	-2.0577	-2.6493	-2.4787	-2.19394	-4.05649	-4.553	-2.5977	-5.71895	-2.6785	-3.92093	1.72699
214778_at	EGFL4	-1.5064	-2.1316	-1.454	-2.4723	-1.2509	-1.76304	-5.5337	-6.0589	-1.3198	-2.35502	-2.1818	-3.48984	1.7268
222334_at	---	-4.0493	-1.7563	-1.1976	-0.5076	-1.1128	-1.72472	-3.43253	-1.5454	-5.4804	-2.04169	-4.7563	-3.45126	1.72654
229349_at	FLJ16517	2.7008	-2.7899	1.4788	1.6412	2.0567	1.01752	2.94299	0.3752	-4.5129	-4.00303	1.6575	-0.708048	1.72557
232095_at	SRGAP2	0.1049	-0.3899	0.3532	0.6658	-0.5191	0.04298	-5.53533	-0.2146	-0.3037	-2.00817	-0.3503	-1.68242	1.7254
231801_at	NFATC2	-1.8344	-2.1443	-3.1103	-5.1178	-3.6403	-3.16942	-4.80095	-4.4933	-5.1688	-4.90175	-5.1078	-4.89452	1.7251
1569061_at	IQGAP3	-3.9083	-2.041	-7.2877	-2.0517	-2.9931	-3.65636	-6.44797	-4.6511	-3.6403	-6.35477	-5.812	-5.38123	1.72487
1560864_at	---	-4.299	-3.776	-4.1278	-4.399	-5.9302	-4.5064	-7.99627	-6.4804	-5.7179	-5.59282	-5.3688	-6.23124	1.72484
1566253_at	SH3GLP1	-2.0795	-2.774	-3.7524	-2.3481	-2.7979	-2.75038	-6.35027	-5.8614	-2.5047	-5.77726	-1.8815	-4.47503	1.72465
220560_at	C11orf21	-0.3891	1.2644	-1.1424	0.9571	-0.3072	0.07656	-0.895674	-2.2695	-2.0831	-0.265512	-2.7236	-1.64748	1.72404
1556474_a_at	FLJ38379	-0.2608	0.174	0.4617	-2.0116	-0.2495	-0.37724	-1.49355	-0.9931	-1.0559	-7.49537	0.5327	-2.10104	1.7238
1560962_at	---	-4.3688	-4.3929	-3.6878	-3.5295	-3.8826	-3.97232	-6.70277	-3.3659	-6.0783	-6.34787	-5.9839	-5.69575	1.72343
240263_at	---	0.3913	0.8821	0.2373	-0.6906	0.6574	0.2955	-2.74213	-0.1103	0.1596	-3.08861	-1.357	-1.42769	1.72319
1562012_at	---	-0.647	-0.4104	-0.6804	-0.9335	-1.1578	-0.76582	-3.7271	-1.5881	-1.9379	-2.84607	-2.3437	-2.48857	1.72275
228795_at	PRKCB1	0.0435	1.1162	-3.7563	-0.0568	0.228	-0.48508	-3.18914	-0.002	-0.4391	-1.7922	-5.6153	-2.20755	1.72247
209980_s_at	SHMT1	2.1377	0.8403	1.1537	2.0377	0.5944	1.35276	-3.7063	0.2892	0.54	-0.373952	1.4058	-0.36905	1.72181
236293_at	RHOH	2.4332	3.7681	1.707	3.0215	4.0214	2.99024	-0.452351	1.998	3.0266	-0.482297	2.2582	1.26963	1.72061
221496_s_at	TOB2	-0.1857	-0.3158	0.458	0.2373	-0.009	0.03696	-5.15806	-0.9743	-0.1072	-2.1679	-0.0093	-1.68335	1.72031
208376_at	CCR4	-0.6497	1.2328	-3.3778	-3.8741	-1.6126	-1.65628	-2.64005	-3.7255	-4.8531	-2.55302	-3.1078	-3.37589	1.71961
219495_s_at	ZNF180	0.1412	-0.3741	0.7684	0.311	0.5819	0.28568	-1.03914	0.0089	0.3302	-1.33151	-5.138	-1.43391	1.71959
212827_at	IGHM	-0.6206	-4.2379	-0.1348	3.0094	-1.9335	-0.78348	-2.41315	-2.5047	-2.4297	-2.47881	-2.6859	-2.50245	1.71897
240246_at	---	-0.9335	-1.4844	-1.2488	-1.7312	-0.4332	-1.16622	-5.00618	-0.7914	-1.9357	-5.51371	-1.1785	-2.8851	1.71888
1565706_at	---	-3.6224	-3.9083	-3.7642	-0.5683	-2.1571	-2.80406	-5.35635	-5.0023	-3.737	-6.43187	-2.0819	-4.52188	1.71782
243226_at	PIN4	-2.6475	-2.0734	-2.3899	-3.2653	-3.3808	-2.75138	-4.65849	-1.4251	-6.1178	-4.89032	-5.2543	-4.4692	1.71782
1563460_at	WWOX	-2.1367	-3.1818	-1.959	-3.3838	-1.9029	-2.51284	-5.89552	-1.3937	-1.4779	-6.91636	-5.4675	-4.2302	1.71736
230635_at	---	-2.5429	-2.7236	-2.2709	-3.1228	-2.0673	-2.5455	-7.19934	-5.2109	-3.0979	-3.60278	-2.2029	-4.26276	1.71726
239574_at	ECHDC3	-3.6584	-3.5977	-4.5262	-2.7959	-1.2821	-3.17206	-3.34012	-6.8283	-7.0398	-4.81273	-2.422	-4.88859	1.71653
233862_at	COMMD1	-3.0327	-3.399	-3.1818	-0.1607	-3.0046	-2.55576	-4.79426	-4.3629	-4.9479	-3.65341	-3.6012	-4.27193	1.71617
243031_at	RTN4	0.0421	-0.195	-0.55	-1.3104	-0.1772	-0.4381	-4.62748	-0.2263	-0.934	-3.99249	-0.9902	-2.15409	1.71599
220246_at	CAMK1D	-1.527	-0.1818	-1.5404	-0.3718	-1.8406	-1.09232	-3.71839	-0.8468	-1.2474	-5.00711	-3.2216	-2.80826	1.71594
233255_s_at	BIVM	0.8609	0.5855	0.5106	0.6688	0.9152	0.7082	-5.69587	0.6101	0.4051	-0.285635	-0.0707	-1.0074	1.7156
210711_at	MGC5457	-0.8252	-0.6597	-2.2793	-0.752	-1.458	-1.19484	-5.41707	-1.1701	-1.7919	-3.92643	-2.2461	-2.91032	1.71548
206600_s_at	SLC16A5	-0.715	-2.0517	-5.8448	-1.4158	-2.0637	-2.4182	-5.11062	-1.9116	-5.299	-3.91101	-4.436	-4.13365	1.71545
225173_at	ARHGAP18	-1.0303	-0.3404	-3.7447	-0.7279	-1.3997	-1.4486	-2.38527	-3.6841	-6.4804	0.0595753	-3.3277	-3.16358	1.71498
229206_at	---	0.7939	-0.101	0.6375	-0.8273	-0.4892	0.00278	-4.92702	0.0618	-0.5795	-2.39747	-0.7155	-1.71154	1.71432
209953_s_at	CDC37	2.6983	2.1728	1.9903	2.6976	2.1482	2.34144	-4.14906	1.8155	2.0034	1.55795	1.9097	0.627498	1.71394
204266_s_at	CHKA	0.4961	0.0058	1.056	1.6463	1.1521	0.87126	-2.99985	-0.3782	-0.0365	-0.940065	0.1422	-0.842484	1.71374
1557145_at	STK38	0.3516	-0.1119	-0.5462	-0.2183	-0.1633	-0.13762	-2.98424	-1.2488	-0.6716	-3.15159	-1.1976	-1.85077	1.71315
224175_s_at	TRIM34 /// TRIM6-TRIM34	-2.1405	-0.8206	-3.1507	-2.5786	-1.5496	-2.048	-5.6292	-3.0613	-0.8567	-2.09414	-7.1584	-3.75995	1.71195
238536_at	---	1.5659	0.9075	1.5616	0.8486	0.9351	1.16374	-2.85064	0.6152	1.1768	-2.25186	0.5712	-0.54786	1.7116
229082_at	KENAE	-1.6934	-1.3033	-1.2702	-1.2779	-1.0475	-1.31846	-6.56291	-2.4596	-1.7322	-2.67257	-1.7207	-3.0296	1.71114
217612_at	TIMM50	-0.9274	-1.5488	-0.527	-0.7217	-0.7651	-0.898	-5.03607	-1.5479	-0.8176	-2.88003	-2.7602	-2.60836	1.71036
236244_at	HNRPU	-0.2096	-0.7879	-1.3162	-0.1326	0.0854	-0.47218	-4.58716	-2.2216	-1.071	-2.39804	-0.6259	-2.18074	1.70856
212105_s_at	DHX9	1.0337	0.5687	0.419	1.1454	0.7652	0.7864	-4.9514	-1.4352	-0.1181	1.36408	0.5301	-0.922104	1.7085
1559494_at	TMEM22	-0.8842	-0.8831	-2.0457	-1.7554	-0.5951	-1.2327	-5.76834	-2.1041	-1.4266	-4.94043	-0.4632	-2.94053	1.70783
222528_s_at	MSCP	0.2838	-0.6602	0.8509	0.5493	0.1241	0.22958	-4.04747	-0.5337	-0.2345	-1.91941	-0.6556	-1.47814	1.70772
1558078_at	---	1.3247	-0.0583	0.8557	0.6487	0.6817	0.6905	-4.03498	0.4856	0.937	-2.42294	-0.0499	-1.01704	1.70754
212420_at	ELF1	2.3032	2.9572	1.7077	3.7999	2.7395	2.7015	-2.55531	0.8169	1.927	2.88213	1.8996	0.994065	1.70744
211792_s_at	CDKN2C	2.1204	2.5469	1.9302	2.8951	1.0938	2.11728	-1.47297	1.3806	0.086	0.209866	1.8472	0.41014	1.70714
208536_s_at	BCL2L11	-1.5262	-3.3452	-4.5064	-2.3219	-5.812	-3.50234	-6.25678	-6.5064	-6.0023	-4.62068	-2.6584	-5.20891	1.70657
1563452_at	KIAA0241	-2.2324	-1.917	-1.7437	-1.9247	-1.8019	-1.92394	-6.34013	-2.2257	-2.6171	-4.99641	-1.9726	-3.63039	1.70645
202910_s_at	CD97	0.4158	-0.1175	-1.7207	-0.0162	0.5168	-0.18436	-2.75504	-4.6878	-0.8751	-1.23093	0.0955	-1.89067	1.70631
1569150_x_at	PDLIM7	-3.4051	-4.5462	-3.7027	-1.1798	-2.6822	-3.1032	-4.72248	-5.2216	-5.7642	-6.43369	-1.9051	-4.80941	1.70621
202516_s_at	DLG1	0.0734	0.7843	0.0846	1.0349	0.9562	0.58668	-4.11628	0.1	-0.7578	-1.24369	0.4222	-1.11911	1.70579
217073_x_at	APOA1	-4.4998	-2.1367	-3.0233	-3.2737	-2.1456	-3.01582	-3.81624	-4.8614	-5.1078	-5.17748	-4.6439	-4.72136	1.70554
215886_x_at	USP12	-2.4933	-1.5287	-1.8688	-1.6439	-2.2723	-1.9614	-4.32947	-3.7919	-4.4998	-1.61839	-4.093	-3.66651	1.70511
1554277_s_at	KIAA1596	-1.4313	-1.6556	-3.2793	-2.9817	-1.9579	-2.26116	-6.42839	-5.5873	-2.8552	-3.53828	-1.422	-3.96624	1.70508
211605_s_at	RARA	-1.8059	-3.2626	-2.1253	-1.6412	-2.8262	-2.33224	-6.00645	-2.0386	-5.1584	-4.03225	-2.9456	-4.03626	1.70402
208428_at	TAP2	-5.8954	-3.4868	-3.8406	-3.3778	-3.9794	-4.116	-4.78272	-6.2216	-7.4804	-4.02708	-6.5873	-5.81982	1.70382
215330_at	FLJ43663	-2.1494	-3.0905	-3.399	-3.2406	-1.9931	-2.77452	-4.69497	-5.7179	-5.1792	-6.00713	-0.7919	-4.47822	1.7037
205702_at	PHTF1	-1.3666	-0.532	-0.2761	0.4801	-0.3715	-0.41322	-1.73427	-2.6313	-2.1844	-2.76488	-1.2653	-2.11603	1.70281
209227_at	TUSC3	-3.7065	-2.1004	-1.0128	-2.3929	-4.8283	-2.80818	-2.76428	-1.2976	-7.8954	-3.30969	-7.2877	-4.51093	1.70275
217511_at	KAZALD1	-2.8079	-1.77	-2.4251	-1.7293	-1.1785	-1.98216	-3.18618	-2.7602	-2.4501	-5.77653	-4.2488	-3.68436	1.7022
232201_at	NKD2	0.9651	2.0367	0.9652	-0.4139	1.3811	0.98684	-1.77023	0.2833	-0.052	-2.88481	0.8494	-0.714868	1.70171
1557580_at	CABIN1	0.0104	0.7994	-0.5047	-0.7145	0.1451	-0.05286	-4.86794	-1.6584	0.5582	-3.20608	0.4018	-1.75448	1.70162
201548_s_at	JARID1B	0.1132	1.9125	1.1366	2.4212	2.4194	1.60058	0.295856	1.4507	2.3441	-5.81013	1.2161	-0.100676	1.70126
200654_at	P4HB	4.6485	4.3896	3.5904	3.2504	3.4228	3.86034	-0.849849	2.3698	3.4948	3.65611	2.1269	2.15955	1.70079
1557811_a_at	PRKCB1	-1.3696	-0.4013	-4.7255	-0.4356	-0.2553	-1.43746	-3.50887	-2.8181	-2.088	-3.31731	-3.9568	-3.13782	1.70036
220077_at	FLJ22349	-3.0831	-1.7909	-1.9613	-2.81	-5.0023	-2.92952	-3.299	-3.0445	-5.3808	-6.0677	-5.357	-4.6298	1.70028
244181_at	PIK3R1	-1.1197	-0.6295	-0.8932	-1.343	-1.1831	-1.0337	-3.73657	-2.0198	-1.0746	-5.80838	-1.0297	-2.73381	1.70011
216347_s_at	PPP1R13B	-2.959	-1.2196	-0.1507	-0.3263	-0.7602	-1.08316	-1.62878	-6.5873	-2.5378	-1.49957	-1.6565	-2.78199	1.69883
1562307_at	RNF24	-1.7112	-1.6376	-2.3423	-4.2821	-1.6135	-2.31734	-6.57816	-1.9357	-2.7447	-7.48223	-1.3386	-4.01588	1.69854
210132_at	EFNA3	-1.6091	0.6544	-1.0321	-0.1655	-0.9247	-0.6154	-3.61522	-2.0601	-2.109	-2.42736	-1.3555	-2.31344	1.69804
223929_s_at	---	-2.3481	-1.8773	-2.5942	-3.3629	-3.2216	-2.68082	-3.51208	-5.5598	-2.2433	-4.78315	-5.7959	-4.37885	1.69803
241905_at	PIK3C2A	0.3595	1.0132	0.1832	0.6035	0.2253	0.47694	-4.02397	0.3334	0.3907	-3.42805	0.6233	-1.22092	1.69786
229470_at	---	0.6694	0.1679	1.3863	0.4455	-0.0268	0.52846	-3.53087	-0.3119	0.1094	-2.40479	0.2914	-1.16935	1.69781
203293_s_at	LMAN1	0.1697	0.8969	0.7609	0.5693	0.2907	0.5375	-5.0163	-0.7298	-0.2685	-0.502197	0.7153	-1.1603	1.6978
1559005_s_at	C9orf39	-1.7084	-3.2849	-1.5615	-1.8273	-0.934	-1.86322	-3.78466	-3.2461	-4.9214	-6.23463	0.3843	-3.5605	1.69728
241927_x_at	---	-3.699	-5.4422	-2.6313	-2.6822	-3.3019	-3.55132	-5.69449	-4.9748	-4.4297	-5.63575	-5.5064	-5.24823	1.69691
241564_at	---	-3.9568	-5.2433	-6.9658	-3.776	-6.4297	-5.27432	-7.47318	-4.0023	-5.9839	-9.35419	-8.0398	-6.97067	1.69635
235643_at	C7orf6	-2.0954	-2.4112	-2.81	-3.7642	-1.4755	-2.51126	-6.27189	-1.9988	-1.8943	-4.73395	-6.138	-4.20739	1.69613
200675_at	CD81	4.5728	4.2969	4.5631	3.5783	4.2606	4.25434	0.964123	3.0043	2.7012	3.04178	3.0807	2.55842	1.69592
214183_s_at	TKTL1	-5.2002	-2.5362	-5.4297	-2.2737	0.9354	-2.90088	-2.65958	-4.2056	-5.7486	-5.34891	-5.0209	-4.59672	1.69584
1566477_at	ARFGAP3	-3.0517	-1.715	-2.2176	-1.2821	-1.3891	-1.9311	-4.28256	-3.737	-2.7389	-2.84863	-4.5262	-3.62666	1.69556
1557501_a_at	VPS13D	-2.3763	-1.81	-2.2351	-2.1559	-2.2163	-2.15872	-3.65547	-2.4501	-2.7408	-3.09058	-7.3335	-3.85409	1.69537
238013_at	PLEKHA2	1.1416	1.3992	1.669	0.921	1.7598	1.37812	-3.69277	0.6901	1.0166	0.667088	-0.266	-0.316997	1.69512
1563919_a_at	FLJ14640	-2.814	-2.4143	-2.9062	-2.223	-1.8965	-2.4508	-4.56119	-5.8614	-2.399	-4.5481	-3.357	-4.14534	1.69454
222826_at	PLDN	2.7942	2.9147	3.0238	2.8417	3.0406	2.923	-3.0135	2.0049	2.7051	1.13246	3.3141	1.22861	1.69439
238480_at	C18orf17	0.855	-0.5179	1.0161	1.5547	1.3239	0.84636	-2.07052	-1.0517	-0.422	0.0822974	-0.7769	-0.847765	1.69412
1557193_at	PTPN2	0.7512	1.2478	1.0838	-0.6597	1.4287	0.77036	-2.79244	0.9456	-0.2814	-2.47622	-0.0142	-0.923732	1.69409
223131_s_at	TRIM8	-2.1857	-1.9817	-2.6206	-0.6082	-2.7141	-2.02206	-4.19288	-6.0023	-3.0046	-1.74358	-3.6367	-3.71601	1.69395
224046_s_at	PDE7A	1.7026	1.4072	0.2368	3.4247	1.0046	1.55518	-4.67648	1.2182	2.3378	0.828985	-0.4016	-0.13862	1.6938
239924_at	---	-0.7979	-0.7476	-0.3685	-0.9794	-0.7312	-0.72492	-4.66914	-2.2324	-0.9726	-3.5068	-0.7117	-2.41853	1.69361
204374_s_at	GALK1	-0.6043	0.1393	-0.2423	-0.7481	-0.9607	-0.48322	-4.83446	-0.189	-4.5129	-0.736542	-0.61	-2.17658	1.69336
226707_at	PP3856	0.1921	-0.1979	-3.0661	1.7004	-1.9051	-0.65532	-4.25394	-0.3625	-1.9602	-0.535725	-4.6295	-2.34837	1.69305
228907_at	---	0.6502	1.5279	-0.3644	-1.9579	0.0585	-0.01714	-4.35711	-0.4982	0.7077	-3.57189	-0.8308	-1.71006	1.69292
234333_at	KIAA2022	-4.0831	-3.2163	-4.2821	-2.0917	-2.77	-3.28864	-4.47989	-6.8614	-6.0023	-4.34475	-3.2189	-4.98145	1.69281
200916_at	TAGLN2	4.3344	4.622	4.1874	4.5962	4.0759	4.36318	-0.128543	2.8139	3.3589	4.10786	3.2006	2.67054	1.69264
215651_at	---	-1.4747	-0.6561	-0.9811	-0.2389	-0.7854	-0.82724	-3.16704	-1.5786	-3.662	-2.90916	-1.2807	-2.5195	1.69226
1564656_at	---	-1.8437	-1.8089	-2.7661	-1.8191	-1.976	-2.04276	-6.9939	-1.3119	-3.0661	-5.20339	-2.0979	-3.73464	1.69188
224516_s_at	CXXC5	3.4574	2.06	3.7728	3.9794	2.8048	3.21488	1.05746	0.6154	2.5807	1.73691	1.6269	1.52347	1.69141
1555830_s_at	CHR2SYT	0.6759	0.7812	0.671	1.5579	0.9243	0.92206	-6.0674	-0.8927	0.3738	0.831553	1.9084	-0.769269	1.69133
203942_s_at	MARK2	-0.1785	-0.3861	-1.2156	-0.6407	-2.4469	-0.97356	-5.75156	-3.4836	-1.6593	-1.0158	-1.4135	-2.66475	1.69119
220521_s_at	APG16L	-1.2358	-1.774	-1.5829	-0.264	-0.6215	-1.09564	-4.99527	-2.4596	-1.2688	-4.44555	-0.7612	-2.78608	1.69044
205856_at	SLC14A1	-7.2877	1.6371	-1.9874	-3.8826	-2.2653	-2.75718	-4.79722	-1.9324	-3.6767	-3.86583	-7.9658	-4.44759	1.69041
242208_at	---	0.6808	-1	1.0837	-0.2765	0.5026	0.19812	-6.03578	0.615	0.8246	-2.14456	-0.7164	-1.49143	1.68955
227691_at	AKAP8L	-1.9851	-1.4243	-1.7593	-1.9302	-3.0256	-2.0249	-5.21726	-4.357	-1.8709	-5.12296	-1.9977	-3.71316	1.68826
202315_s_at	BCR	0.4413	1.2268	1.5204	2.5555	-0.0634	1.13612	-4.46273	0.4053	-0.257	0.791159	0.7655	-0.551554	1.68767
211925_s_at	PLCB1	-1.9181	-2.8242	-3.1153	-2.138	-3.2821	-2.65554	-3.64779	-4.3162	-3.3219	-4.9465	-5.4804	-4.34256	1.68702
225868_at	TRIM47	-0.1013	-0.3842	-2.1779	-1.0637	0.0552	-0.73438	-1.85167	-4.8201	-0.2937	-0.604846	-4.5328	-2.42062	1.68624
205594_at	ZNF652	1.4923	1.0774	1.5892	0.4582	0.9084	1.1051	-3.92003	0.1076	1.1638	-2.12078	1.8645	-0.580981	1.68608
241509_at	PLEKHA5	-2.2695	-4.7408	-2.7447	-3.5262	-2.1115	-3.07854	-6.67664	-6.2216	-1.0192	-6.48087	-3.4235	-4.76436	1.68582
225490_at	ARID2	1.177	2.2021	1.6883	1.4516	1.7649	1.65678	-3.72326	1.7365	1.5268	-0.492743	0.8075	-0.0290412	1.68582
201048_x_at	RAB6A	-0.2399	0.5018	-0.4699	0.1645	-0.9067	-0.19004	-4.93147	-2.553	-1.2674	-0.866377	0.2446	-1.87473	1.68469
235926_at	ANAPC5	1.6493	1.3923	0.9931	1.6151	1.7247	1.4749	-4.56623	1.058	1.8466	-1.18401	1.7974	-0.20965	1.68455
226663_at	---	2.455	2.4602	2.3693	2.5772	2.6341	2.49916	-3.0265	1.8189	3.4225	-0.34673	2.2061	0.814853	1.68431
206366_x_at	XCL2	-4.8365	-0.7155	-0.194	0.0884	-0.1415	-1.15982	-0.301498	-6.2002	-6.2002	2.01102	-3.5295	-2.84408	1.68426
1555989_at	DAAM1	1.4141	0.2536	0.3774	1.646	-0.5307	0.63208	-1.15789	-1.3415	-1.2716	-0.232732	-1.2564	-1.05202	1.6841
208703_s_at	APLP2	2.2456	-0.6981	1.881	1.8771	0.3005	1.12122	-1.91751	-0.9274	0.1753	-0.113488	-0.0312	-0.56286	1.68408
1564272_a_at	KLHDC1	-4.2324	-3.5031	-4.9302	-4.5064	-4.195	-4.27342	-5.52139	-3.0139	-8.4804	-9.15989	-3.6118	-5.95748	1.68406
212582_at	OSBPL8	4.3724	3.9558	2.4677	4.2683	3.3011	3.67306	-1.95247	3.832	3.6921	1.43564	2.9392	1.98929	1.68377
214815_at	TRIM33	0.3229	0.7414	0.3446	-0.0936	0.1609	0.29524	-4.8201	0.4981	0.1717	-2.62442	-0.1672	-1.38839	1.68363
221830_at	RAP2A	2.8606	1.8343	2.2953	2.6758	2.4066	2.41452	-1.40857	1.3636	2.5159	0.254284	0.9298	0.731003	1.68352
1559062_at	---	-2.4112	-3.3162	-2.9346	-2.3614	-2.872	-2.77908	-5.52532	-3.299	-3.2379	-3.77027	-6.4804	-4.46258	1.6835
232588_at	STAG1	-1.5162	-2.4438	-0.9445	-0.852	-1.4596	-1.44322	-2.84319	-1.354	-1.3696	-4.57298	-5.4933	-3.12661	1.68339
228329_at	---	0.4668	0.6511	-1.3786	-2.9346	0.6763	-0.5038	-0.148442	-1.1405	-3.0979	-3.14946	-3.399	-2.18706	1.68326
204426_at	RNP24	1.1768	2.0497	2.1041	2.5039	2.7577	2.11844	-3.85835	0.3849	1.7873	1.81181	2.0529	0.435711	1.68273
210063_at	SARDH	0.0723	0.2779	-0.6529	-2.7959	-1.6999	-0.9597	-2.9913	0.1668	-2.0186	-3.02313	-5.3452	-2.64229	1.68259
222145_at	---	0.6186	-0.3555	-0.5572	-0.7331	-0.5838	-0.3222	-5.66603	-0.6135	-1.9073	-1.6662	-0.1649	-2.00359	1.68139
219191_s_at	BIN2	-0.7179	1.0188	1.0796	0.7827	-0.6827	0.2961	-1.26006	-0.1134	-0.5006	0.680889	-5.7331	-1.38525	1.68135
207357_s_at	GALNT10	-2.1963	-2.4787	-2.3234	-0.9896	-1.9977	-1.99714	-2.08127	-5.4548	-1.6224	-2.26288	-6.9658	-3.67743	1.68029
225211_at	MGC16207	-1.1272	0.2709	1.1063	0.2089	-0.4994	-0.0081	-0.132445	-0.7117	-2.9635	-2.42609	-2.2082	-1.68839	1.68029
241682_at	MGC2610	1.6446	1.1974	1.9155	1.8884	1.3219	1.59356	-5.08186	1.5173	1.1826	-0.358827	2.3074	-0.0866779	1.68024
243537_at	GIT2	-1.3726	-1.0075	-1.0192	-1.2036	-2.3321	-1.387	-6.64673	-1.7169	-0.2619	-3.96051	-2.7466	-3.06653	1.67953
1564568_at	ELL	-1.7131	-2.4189	-1.266	-1.5337	-1.7226	-1.73086	-4.07113	-5.2433	-1.486	-4.41491	-1.8324	-3.40955	1.67869
209239_at	NFKB1	0.6705	1.9829	1.3519	2.2531	1.2955	1.51078	0.0121341	-1.1272	-0.4755	1.48968	-0.737	-0.167577	1.67836
230827_at	---	-1.662	-4.8954	-3.1053	-2.8201	-2.7524	-3.04704	-5.07154	-5.9127	-2.2016	-5.75952	-4.6804	-4.72515	1.67811
201131_s_at	CDH1	-4.4235	-6.0398	0.3064	-5.088	-4.5873	-3.96644	-5.28154	-7.0783	-3.2163	-5.26055	-7.3808	-5.6435	1.67706
1559384_at	---	-3.3277	-3.4391	-3.0374	-2.9346	-3.3277	-3.2133	-3.36655	-6.5328	-6.5598	-4.1185	-3.8741	-4.89035	1.67705
235690_at	ZNF594	-0.6003	-1.8614	-0.6744	-1.6091	0.318	-0.88544	-0.710471	-1.3599	-0.55	-2.71139	-7.4804	-2.56243	1.67699
211404_s_at	APLP2	2.4827	-0.2406	2.2349	2.4786	0.2738	1.44588	-1.2001	-0.7676	0.0535	0.02054	0.7409	-0.230552	1.67643
209034_at	PNRC1	2.8092	3.0907	1.9227	2.5649	1.8505	2.4476	-0.223915	0.2635	1.9373	-0.0957267	1.9786	0.771952	1.67565
243945_at	TRIM2	-3.3423	-2.9862	-4.7331	-6.7959	-7.1584	-5.00318	-7.67832	-7.8283	-4.2216	-7.50714	-6.1584	-6.67875	1.67557
202073_at	OPTN	-0.3108	-0.2009	-0.0997	0.2231	0.002	-0.07726	-1.25408	-1.1701	-2.508	-0.92895	-2.8975	-1.75173	1.67447
1552675_at	DNAJB7	-2.4868	-4.8699	-3.7027	-2.6767	-2.7583	-3.29888	-6.80173	-4.3219	-6.8954	-4.50674	-2.3408	-4.97331	1.67443
233884_at	HIVEP3	1.027	-2.5162	-2.2109	-2.2557	-0.1291	-1.21698	-3.37429	-0.7859	-3.6693	-4.90287	-1.7226	-2.89099	1.67401
231925_at	---	-4.1897	-0.0586	-1.6822	0.0698	-3.7486	-1.92186	-4.03148	-0.9914	-1.736	-4.39062	-6.8283	-3.59556	1.6737
240271_at	---	-0.0767	-1.3622	-0.647	1.4516	-0.2236	-0.17158	-3.03428	-1.4635	-0.7331	-3.08728	-0.9078	-1.84519	1.67361
213365_at	MGC16943	0.2902	1.1329	1.5883	1.3012	0.5794	0.9784	-0.388716	-0.1498	-6.0979	0.826296	2.3352	-0.694984	1.67338
202481_at	DHRS3	-0.1623	-0.3452	-4.553	-0.0224	-2.1884	-1.45426	-1.78402	-0.8463	-5.6012	-5.15519	-2.2515	-3.12764	1.67338
235855_at	---	-1.2297	-2.3914	-1.2751	-1.8922	-1.3133	-1.62034	-4.09963	-4.2653	-0.2807	-4.069	-3.7524	-3.29341	1.67307
1553266_at	CNOT6L	-3.7447	-3.3393	-4.9931	-4.8699	-6.5598	-4.70136	-8.82207	-3.2598	-7.6439	-6.77565	-5.3688	-6.37404	1.67268
1569641_at	---	-2.6331	-2.6971	-2.4659	-2.6584	-3.0046	-2.69182	-5.75698	-6.5064	-2.0746	-5.68243	-1.8009	-4.36426	1.67244
229541_at	---	1.683	0.8496	-1.0583	0.9874	0.2341	0.53916	-1.65669	-0.3288	-1.7799	-2.72926	0.8293	-1.13307	1.67223
202856_s_at	SLC16A3	0.2297	2.54	-2.7505	1.9392	1.9615	0.78398	-2.09768	0.338	-0.6202	0.549704	-2.6082	-0.887676	1.67166
1562516_at	FLJ10300	-1.7869	-0.3868	-1.553	-3.1482	-0.9931	-1.5736	-5.2401	-1.8741	-2.1701	-5.47653	-1.4643	-3.24503	1.67143
239488_at	PPM1L	-1.5513	-3.2598	-4.0589	-3.0069	-2.6012	-2.89562	-5.29074	-5.6295	-3.9346	-6.49268	-1.4876	-4.56702	1.6714
232312_at	C11orf23	0.1971	-0.3361	0.1267	0.1589	-0.0616	0.017	-5.63403	-0.2768	0.1671	-2.71002	0.1895	-1.65285	1.66985
1553686_at	C18orf25	-1.4901	-1.4173	-2.4501	-1.1753	-2.2002	-1.7466	-4.90391	-4.9127	-3.071	-3.43172	-0.7554	-3.41495	1.66835
1559180_at	HOMER2	-2.5328	-2.5581	-1.1115	-3.1456	-2.0209	-2.27378	-6.30038	-3.7447	-1.8868	-5.40363	-2.3718	-3.94146	1.66768
218520_at	TBK1	0.9456	0.9845	2.1067	1.9767	1.6292	1.52854	-1.04186	-0.724	-0.7117	0.777498	1.0045	-0.139112	1.66765
206514_s_at	CYP4F3 /// CYP4F2	-4.7879	-1.8932	-6.4051	-2.8783	-0.5868	-3.31026	-5.32773	-5.1584	-3.4612	-5.96656	-4.9748	-4.97774	1.66748
242628_at	---	-1.4739	-0.4181	-1.9602	-2.0433	-1.0991	-1.39892	-5.94767	-1.0801	-2.0128	-3.98932	-2.3019	-3.06636	1.66744
215300_s_at	FMO5	-5.2877	-5.0116	-5.7331	-2.7563	-2.1016	-4.17806	-6.11434	-3.5462	-6.9302	-5.63212	-7.0023	-5.84503	1.66697
230424_at	C5orf13	1.7083	3.5035	1.7607	1.4992	1.7265	2.03964	-2.00318	2.4894	2.2407	-2.53701	1.6742	0.372823	1.66682
209508_x_at	CFLAR	-0.911	-0.6597	-0.5357	0.1487	0.929	-0.20574	-2.06922	-2.1153	0.585	-2.40625	-3.354	-1.87195	1.66621
230387_at	ATP2C1	1.3331	2.304	2.4583	2.2441	2.0588	2.07966	-1.65203	2.1058	1.4572	-1.16506	1.3237	0.413921	1.66574
220735_s_at	SENP7	-0.4501	-0.4521	-0.596	0.1425	-0.0514	-0.28142	-5.34633	-0.9902	-0.5416	-3.4514	0.5942	-1.94707	1.66565
224368_s_at	NDRG3	1.1443	1.5722	0.6597	0.2954	0.9977	0.93386	-3.36023	0.093	0.0496	-0.378778	-0.0613	-0.731541	1.6654
242911_at	THRAP2	-1.0698	-1.1172	-1.2433	-1.8804	-1.2399	-1.31012	-5.36014	-1.5387	-4.2163	-3.34998	-0.4104	-2.9751	1.66498
232307_at	THRAP2	0.0819	0.6482	-1.1354	-0.2026	-0.1966	-0.1609	-3.98142	0.3284	-0.5154	-5.12936	0.1689	-1.82577	1.66487
1567380_at	LOC399818	-3.6953	-3.776	-5.6012	-3.6804	-3.4965	-4.04988	-6.90234	-2.4066	-6.3104	-6.64389	-6.3104	-5.71473	1.66485
1557169_x_at	HCG11	-4.0069	-0.1785	-0.6421	-7.2433	-1.2263	-2.65942	-7.02316	-3.8406	-0.934	-2.66254	-7.1584	-4.32374	1.66432
1569355_at	CSEN	-3.7293	-5.0209	-3.2216	-1.8211	-3.0589	-3.37036	-5.01877	-2.5064	-6.5873	-4.23216	-6.8283	-5.03459	1.66423
1569353_at	CP110	-0.0634	-0.2006	-0.7597	-0.4775	-1.035	-0.50724	-3.21583	-1.2036	-0.3277	-3.93016	-2.1779	-2.17104	1.6638
215984_s_at	ARFRP1	0.7088	1.128	0.0558	0.4653	0.0936	0.4903	-4.95764	-0.6985	-0.1996	-0.375687	0.3656	-1.17317	1.66347
219541_at	FLJ20406	0.8002	2.4259	0.7448	1.6575	0.0052	1.12672	-2.66981	0.8753	0.0379	-0.157116	-0.7686	-0.536466	1.66319
209857_s_at	SPHK2	-1.7554	-1.7849	-0.8448	-2.3033	-0.862	-1.51008	-5.08724	-0.9138	-1.9291	-2.0897	-5.8448	-3.17293	1.66285
219782_s_at	LOC51333	-2.9794	-5.7642	-1.1272	-5.0398	-3.6693	-3.71598	-6.7983	-3.7999	-6.8283	-6.3149	-3.1482	-5.37792	1.66194
232129_s_at	LZTS2	-2.7027	-2.57	-1.7544	-2.8826	-1.3629	-2.25452	-4.85555	-5.9479	-2.4127	-3.21137	-3.1482	-3.91515	1.66063
215508_at	BUB1	0.2874	-1.126	-1.8191	-1.0451	-1.1103	-0.96262	-4.70707	-1.0122	-0.6638	-5.48632	-1.2413	-2.62214	1.65952
240965_at	ANAPC10	-4.1128	-3.4836	-5.4804	-3.4081	-3.0734	-3.91166	-7.70648	-2.1989	-6.2002	-7.08235	-4.6657	-5.57073	1.65907
1557996_at	---	1.8271	0.9278	1.2652	1.5236	1.4124	1.39122	-4.28897	2.2431	1.8026	-1.42449	0.3293	-0.267692	1.65891
243751_at	---	-0.0327	-1.0691	-0.7894	-0.4047	-0.171	-0.49338	-3.38847	-2.553	-0.2817	-2.94411	-1.5934	-2.15214	1.65876
208071_s_at	LAIR1	0.3382	0.8704	-1.2509	-0.0874	0.0141	-0.02312	-3.56232	-1.1247	-0.1482	-0.0500418	-3.5228	-1.68161	1.65849
217281_x_at	IGHG1 /// IGHM /// MGC27165	-2.851	-1.9534	-6.5598	-2.553	-2.7179	-3.32702	-5.13312	-3.6403	-2.6804	-7.06853	-6.4051	-4.98549	1.65847
242043_s_at	---	-1.4297	-2.5278	-1.8079	-1.1983	-1.2399	-1.64072	-4.44277	-4.4675	-0.8489	-6.00315	-0.7336	-3.29918	1.65846
215066_at	PTPRF	-2.2136	-0.2713	-4.1897	-1.2331	-0.6657	-1.71468	-4.56525	-3.5496	-2.0151	-4.84204	-1.8932	-3.37304	1.65836
1556058_s_at	SPEN	-0.1999	-1.1361	-0.6188	-0.9154	-1.5105	-0.87614	-5.91159	-1.5312	-1.2345	-2.71236	-1.28	-2.53393	1.65779
228037_at	RARA	-2.1688	-1.221	-2.3408	-1.5916	-2.0327	-1.87098	-2.58973	-1.4282	-4.7027	-4.37288	-4.5462	-3.52794	1.65696
1555730_a_at	CFL1	5.2219	5.1324	5.0857	5.7153	4.7857	5.1882	-2.07963	5.3889	5.266	4.68233	4.3989	3.5313	1.6569
205410_s_at	ATP2B4	-1.1488	-0.5709	-2.4707	-0.7169	-1.1623	-1.21392	-2.92232	-3.161	-1.402	-2.3542	-4.5129	-2.87048	1.65656
239442_at	KIAA0582	-0.3599	0.1601	-0.2744	-0.2685	0.0348	-0.14158	-3.97403	-0.4247	0.5331	-4.29903	-0.8237	-1.79767	1.65609
220603_s_at	MCTP2	-3.3511	-0.9663	-3.2793	1.5042	-0.6259	-1.34368	-1.1665	-2.2136	-5.8783	-2.12084	-3.6188	-2.99961	1.65593
222015_at	CSNK1E	-1.4375	-1.264	-1.2891	-0.8079	-1.5496	-1.26962	-2.75027	-5.1792	-1.0457	-1.57779	-4.0734	-2.92527	1.65565
201858_s_at	PRG1	0.7209	1.9903	1.7345	3.4517	2.4256	2.0646	-3.24671	0.3904	0.9891	2.40608	1.5067	0.409114	1.65549
210441_at	CDC14A	-2.735	-6.2433	-6.2433	-2.6367	-2.6475	-4.10116	-4.1422	-6.6439	-5.3688	-5.42479	-7.2002	-5.75598	1.65482
229367_s_at	GIMAP6	3.0612	1.4381	-5.3219	2.025	2.9187	0.82422	-0.806031	1.1185	0.411	0.656529	-5.5328	-0.83056	1.65478
209299_x_at	PPIL2	-0.3129	-0.6394	-0.2533	-0.6179	-0.5076	-0.46622	-3.33613	-2.9931	-1.227	-2.73438	-0.314	-2.12092	1.6547
1566764_at	---	-4.6439	-3.1766	-8.4804	-0.6597	-2.9083	-3.97378	-3.76807	-8.9658	-2.1963	-4.24625	-8.9658	-5.62844	1.65466
226585_at	NEIL2	-1.6748	-1.3292	-1.1629	-1.1559	-2.1584	-1.49624	-2.51301	-5.3219	-2.3688	-3.08059	-2.4691	-3.15068	1.65444
239011_at	PRKCE	-4.0637	-4.0493	-4.9568	-4.2934	-6.2216	-4.71696	-7.17357	-5.1178	-6.5064	-5.35417	-7.7027	-6.37093	1.65397
223890_at	---	-3.1329	-2.1418	-2.4035	-2.6657	-2.6171	-2.5922	-6.00909	-3.035	-3.816	-4.77928	-3.5907	-4.24601	1.65381
1560499_at	LOC388011	-1.319	-0.8975	-1.0356	-2.5752	-0.7994	-1.32534	-5.38479	-1.7593	-1.454	-5.1819	-1.114	-2.9788	1.65346
236557_at	FLJ35036	-5.9127	-2.5769	-4.4422	-2.9434	-3.3162	-3.83828	-4.25239	-3.2297	-7.1584	-5.43661	-7.3808	-5.49158	1.6533
209131_s_at	SNAP23	-0.0786	-0.3659	-0.934	0.9807	0.5919	0.03882	-6.83566	-1.2049	-0.2443	-0.516882	0.73	-1.61435	1.65317
236493_at	CXorf42	-3.2082	-4.1228	-2.6785	-1.6021	-3.1559	-2.9535	-3.46462	-4.8868	-6.5873	-2.78293	-5.3104	-4.60641	1.65291
206317_s_at	ABCB8	-1.2842	-1.3555	-0.5838	-3.3838	-1.3255	-1.58656	-5.24067	-1.0553	-5.2433	-2.35873	-2.2976	-3.23912	1.65256
219794_at	---	-2.6367	-2.0151	-1.287	-2.0722	-2.0493	-2.01206	-3.36193	-2.5295	-3.1354	-5.80785	-3.4868	-3.6643	1.65224
202554_s_at	GSTM3	-2.6171	1.4418	-1.0333	1.1504	3.1484	0.41804	-1.80134	1.4062	0.4531	-3.32904	-2.8975	-1.23372	1.65176
223789_s_at	GTPBP2	-0.679	-1.4876	-1.5769	-0.9045	-2.0256	-1.33472	-3.77052	-3.7879	-5.0589	-0.915467	-1.3967	-2.9859	1.65118
232939_at	---	-1.8089	-3.2379	-3.8997	-1.2481	-2.335	-2.50592	-3.53428	-2.6822	-3.5362	-6.65537	-4.3748	-4.15657	1.65065
235202_x_at	IKIP	-0.838	-0.7924	-2.0374	-1.904	-1.5829	-1.43094	-6.12367	-3.5362	-1.2674	-2.68711	-1.7929	-3.08146	1.65052
206437_at	EDG6	1.5129	1.4335	-0.0439	-0.4832	0.877	0.65926	-0.784218	-2.3219	0.1145	0.59701	-2.5615	-0.991222	1.65048
1559739_at	CHPT1	-3.0233	-0.2216	-0.2793	0.5531	-0.0734	-0.6089	-4.69527	-0.3655	-0.4528	-3.89914	-1.8815	-2.25884	1.64994
229717_at	IHPK1	-2.9817	-1.3876	-4.195	-2.9635	-1.9203	-2.68962	-5.19274	-3.1923	-4.3868	-4.51435	-4.4112	-4.33948	1.64986
234991_at	MGC11349	0.9578	1.213	1.4603	1.0341	0.5974	1.05252	-2.12362	0.7075	0.0149	-2.13292	0.5503	-0.596767	1.64929
214722_at	NOTCH2NL	3.2992	2.5181	3.7352	3.5871	2.5815	3.14422	-0.108942	3.1807	1.762	-0.53827	3.1793	1.49496	1.64926
229625_at	GBP5	-4.6295	-1.3219	-3.4297	-0.5619	-2.9456	-2.57772	-1.46758	-4.7179	-7.3808	-3.78435	-3.7799	-4.22611	1.64839
241813_at	---	0.5924	-0.3696	-0.6748	-0.7558	-0.5068	-0.34292	-2.83527	-0.5027	-5.1482	-1.3283	-0.1408	-1.99106	1.64814
236221_at	AP4B1	-2.7274	-2.8059	-4.1688	-2.1649	-2.2096	-2.81532	-3.48543	-5.5598	-2.7999	-5.2144	-5.2543	-4.46277	1.64745
1556090_at	HSMPP8	-1.716	-2.1153	-1.4884	-1.542	-1.9203	-1.7564	-4.90075	-1.735	-2.152	-4.01208	-4.2163	-3.40323	1.64683
210282_at	ZNF198	-0.0374	-0.7169	0.0558	-0.0893	1.0824	0.05892	-3.07418	-0.37	0.1852	-5.39531	0.716	-1.58766	1.64658
204149_s_at	GSTM4	-0.2533	-0.2351	-6.8614	0.379	-0.4683	-1.48782	-4.70731	-1.5195	-0.8484	-2.3742	-6.2216	-3.1342	1.64638
239393_at	PAN3	0.6154	0.1233	0.1614	0.7355	0.8325	0.49362	-2.65587	-0.2905	0.4021	-2.35646	-0.8588	-1.15191	1.64553
215229_at	---	-3.8079	-3.7179	-3.3599	-3.6915	-3.673	-3.65004	-6.09209	-6.5598	-3.093	-7.05144	-3.6804	-5.29535	1.64531
218748_s_at	SEC10L1	0.9623	1.5252	1.1412	1.2542	1.3624	1.24906	-5.16023	0.414	0.5	0.597243	1.6678	-0.396237	1.6453
210281_s_at	ZNF198	0.8385	1.1603	-0.0271	1.0834	0.7689	0.7648	-4.52839	-0.1354	0.8934	-2.26071	1.6298	-0.88026	1.64506
244869_at	CALM1	-1.6869	-2.0445	-1.3914	-1.2564	-2.2379	-1.72342	-6.16822	-2.8552	-2.1241	-4.34295	-1.3518	-3.36845	1.64503
1555526_a_at	38601	2.5512	4.3016	2.4778	2.9988	3.5436	3.1746	-4.9495	2.3441	4.2019	3.14791	2.9035	1.52958	1.64502
201905_s_at	CTDSPL	-1.004	-2.4917	-1.812	-1.8437	-1.9942	-1.82912	-3.65421	-1.223	-1.7859	-5.86154	-4.8448	-3.47389	1.64477
242520_s_at	MGC33556	-1.1097	0.3512	-7.5328	1.8041	1.5085	-0.99574	-6.68854	2.0382	-3.1584	2.19784	-7.5873	-2.63964	1.6439
1557100_s_at	HECTD1	-0.5437	-0.7231	-1.2426	-0.5602	-0.1237	-0.63866	-6.14738	-2.9771	-0.5249	-1.53108	-0.2307	-2.28223	1.64357
1569948_at	---	-1.7399	-2.6657	-1.959	-2.596	-2.1443	-2.22098	-6.7859	-2	-2.5345	-6.12255	-1.8794	-3.86447	1.64349
1552986_at	LOC142937	-1.7809	-1.4949	-0.9357	-2.3555	-2.3104	-1.77548	-5.29414	-1.5303	-1.4707	-5.78804	-3.0116	-3.41896	1.64348
241365_at	---	0.0421	1.898	1.4702	-0.3857	1.0635	0.81762	-3.22143	1.5341	0.2307	-1.80487	-0.8672	-0.82574	1.64336
204067_at	SUOX	-1.9335	-2.7939	-1.3292	-2.6602	-1.4135	-2.02606	-2.83866	-4.7799	-1.5031	-5.18287	-4.0398	-3.66887	1.64281
243233_at	PAN3	-0.6299	-0.3219	-0.9574	-0.6808	-0.3603	-0.59006	-4.82803	-0.443	-0.7671	-4.53069	-0.592	-2.23216	1.6421
238444_at	ZNF618	-0.0847	-1.8069	0.0605	1.2045	-1.3861	-0.40254	-4.05024	-2.5683	0.9355	-2.99722	-1.5412	-2.04429	1.64175
1570259_at	LIMS1	-3.3219	-2.0517	-1.6611	-1.652	-1.553	-2.04794	-4.66482	-1.2297	-2.2461	-4.55861	-5.7486	-3.68957	1.64163
206870_at	PPARA	-2.1662	-0.0212	-2.2934	-0.9856	-1.2807	-1.34942	-3.1454	-1.7437	-2.7408	-1.99168	-5.3335	-2.99102	1.6416
1554408_a_at	TK1	3.0925	3.0372	2.2863	2.145	2.3135	2.5749	-1.71275	1.5232	3.3857	1.07661	0.394	0.933351	1.64155
210433_at	POFUT1	-2.3467	-2.4313	-2.9862	-1.774	-1.9094	-2.28952	-5.07387	-5.2002	-1.5821	-5.75908	-2.0398	-3.93101	1.64149
1559987_at	---	0.7395	-1.7691	-0.4407	-1.6953	-0.2612	-0.68536	-2.58157	-1.917	-1.1668	-3.22189	-2.7466	-2.32677	1.64141
242965_at	FGF7	-1.0649	-0.46	-1.2653	-2.2779	-0.6767	-1.14896	-3.32431	-0.9731	-2.4982	-3.5737	-3.5804	-2.78994	1.64098
227151_at	MGC32065	-1.6038	-1.9613	-2.3076	-0.5349	-1.4127	-1.56406	-2.29853	-5.2653	-1.8741	-1.90574	-4.6804	-3.20481	1.64075
206695_x_at	ZNF43	2.196	1.8567	2.1019	2.1938	2.1345	2.09658	-0.874744	2.3706	2.0363	0.626836	-1.8762	0.456558	1.64002
1560013_at	KIAA0251	-2.0209	-1.3756	-1.8427	-1.7524	-1.1128	-1.62088	-3.63109	-5.8283	-1.9225	-4.32481	-0.5964	-3.26062	1.63974
1561964_at	LOC441245	-2.3292	-2.5446	-2.7217	-2.8552	-2.8975	-2.66964	-5.29991	-4.1028	-3.737	-3.96957	-4.436	-4.30906	1.63942
204262_s_at	PSEN2	-2.3703	-3.1897	-2.6242	-2.041	-0.4255	-2.13014	-3.95914	-1.335	-5.0685	-4.72692	-3.7563	-3.76917	1.63903
1563335_at	LRG47	-2.8079	-2.3496	-6.6439	-1.2069	-3.2029	-3.24224	-1.95605	-2.7544	-5.2765	-7.77354	-6.6439	-4.88088	1.63864
227891_s_at	TAF15	2.6572	2.0735	2.2522	1.8674	2.5511	2.28028	-2.65461	2.247	2.5519	-0.587207	1.6515	0.641716	1.63856
204174_at	ALOX5AP	0.5638	3.4195	3.1818	3.5654	2.7427	2.69464	1.35007	-0.2066	3.2077	2.86941	-1.9401	1.0561	1.63854
225790_at	MSRB3	-4.9931	-2.7274	-1.7889	1.618	-1.0174	-1.78176	-4.26499	-5.3929	-2.357	-5.08799	0.002	-3.42018	1.63842
231351_at	---	-0.7874	0.3918	-0.7231	-1.1811	-0.6818	-0.59632	-3.55051	-1.0035	-1.152	-3.78943	-1.6776	-2.23461	1.63829
1553651_at	C18orf54	-2.8678	-3.3511	-3.5666	-2.2257	-3.5096	-3.10416	-4.59659	-5.5735	-6.3104	-4.89115	-2.3393	-4.74219	1.63803
1554937_x_at	LOC283849	-1.4089	-1.5934	-2.4051	-4.7331	-2.7583	-2.57976	-3.24719	-5.1278	-6.1584	-2.56245	-3.9931	-4.21779	1.63803
212481_s_at	TPM4	0.877	3.4375	1.1508	3.7206	3.8475	2.60668	0.0605382	1.3372	2.9993	2.60996	-2.161	0.9692	1.63748
1556220_at	---	-3.4112	-4.0398	-1.6259	-6.138	-4.7486	-3.9927	-4.65756	-3.1078	-7.2002	-6.21855	-6.9658	-5.62998	1.63728
234151_at	CUGBP2	0.585	0.5507	-1.9302	1.8325	1.0942	0.42644	-3.8302	-0.0407	0.3863	-1.33701	-1.229	-1.21012	1.63656
1566129_at	LIMS1	-3.1662	-2.6602	-2.4251	-2.5564	-2.4158	-2.64474	-4.73835	-6.2877	-3.2515	-3.89843	-3.2297	-4.28113	1.63639
218764_at	PRKCH	3.3171	2.5842	3.617	4.3428	2.7113	3.31448	2.0712	3.0154	3.2873	2.23298	-2.2163	1.67812	1.63636
1567045_at	---	-1.2122	-0.9596	-1.2744	-0.8826	-0.968	-1.05936	-3.63198	-4.0209	-1.436	-2.70063	-1.6869	-2.69528	1.63592
1567044_s_at	C19orf13	-2.4344	-1.3688	-1.8396	-0.8635	-1.5505	-1.61136	-5.44902	-2.7979	-1.4556	-3.9682	-2.5649	-3.24712	1.63576
216956_s_at	ITGA2B	-6.7642	-4.1128	-4.7179	-0.456	-5.4548	-4.30114	-5.97822	-4.6657	-5.4933	-7.18873	-6.357	-5.93659	1.63545
220774_at	DYM	-0.6684	-0.417	-0.5986	-0.7336	-1.0186	-0.68724	-4.80338	-1.1373	-0.8927	-4.751	-0.0271	-2.3223	1.63506
222714_s_at	LACTB2	-8.5873	1.4647	-0.1617	1.0904	1.1141	-1.01596	-0.452896	1.0405	-7.0783	1.35437	-8.1178	-2.65083	1.63487
238449_at	LOC440345	1.6839	0.4304	0.981	-0.1555	0.1865	0.62526	-4.56321	-0.4608	1.2501	-2.32416	1.051	-1.00941	1.63467
234779_at	---	-4.673	-4.1178	-4.6295	-4.9839	-8.9658	-5.474	-6.52469	-6.4051	-5.357	-8.29064	-8.9658	-7.10865	1.63465
232466_at	CUL4A	1.1898	0.3426	0.3818	0.275	0.1249	0.46282	-4.09449	-0.9203	0.5859	-2.4529	1.0238	-1.1716	1.63442
224893_at	DKFZP564J0863	1.346	3.0247	2.2339	2.5503	2.0828	2.24754	-4.88038	1.8647	1.824	1.44614	2.8185	0.614592	1.63295
1559072_a_at	KIAA1904	-2.4422	0.8237	-2.5666	-2.5821	-0.4493	-1.4433	-1.7865	-4.5598	-3.3104	-3.34291	-2.3778	-3.07548	1.63218
240733_at	MGC10765	-1.8009	-1.4089	-2.2626	-2.8468	-1.8794	-2.03972	-6.33793	-1.2183	-1.699	-5.48235	-3.6188	-3.67128	1.63156
227677_at	JAK3	1.5702	1.3537	1.344	0.4438	1.0973	1.1618	-1.8663	-0.0321	1.9007	0.275116	-2.6259	-0.469696	1.6315
243705_at	DDHD1	-1.1115	-0.4576	-1.8386	-1.8242	-0.9885	-1.24408	-5.5982	-4.4868	-1.6971	-2.43747	-0.1542	-2.87475	1.63067
220221_at	VPS13D	-2.2176	-0.4544	-2.2096	-1.634	-1.9512	-1.69336	-4.69879	-1.5345	-1.8594	-6.03228	-2.4949	-3.32397	1.63061
243885_x_at	---	-7.7642	-4.3452	-4.2163	-3.2543	-3.5666	-4.62932	-7.13518	-2.7879	-6.7331	-5.67728	-8.9658	-6.25985	1.63053
228738_at	MGC25181	-0.3086	0.3005	0.2599	-1.0162	-0.0813	-0.16914	-3.88472	0.4216	-0.2927	-1.79797	-3.4422	-1.7992	1.63006
240641_at	---	-4.3047	-3.7486	-3.6767	-3.6693	-5.6584	-4.21154	-5.33969	-5.3929	-5.3219	-6.18368	-6.9658	-5.84079	1.62925
205262_at	KCNH2	-2.8552	-0.8863	-2.2612	-1.2912	-2.2069	-1.90016	-3.70069	-2.2351	-0.6804	-6.08245	-4.9479	-3.52931	1.62915
206989_s_at	SFRS2IP	3.5692	3.1945	3.739	3.2446	4.1039	3.57024	0.109532	3.2364	3.0035	0.74925	2.6075	1.94124	1.629
222558_at	P15RS	1.1116	0.6599	0.4561	0.0141	0.3391	0.51616	-4.57734	-0.0162	0.5871	-0.991378	-0.5623	-1.11202	1.62818
224559_at	MALAT1	1.1098	1.4929	1.7168	0.5303	1.1299	1.19594	-2.83305	-0.2895	0.8541	-0.542753	0.6502	-0.4322	1.62814
218207_s_at	STMN3	-0.7394	-1.1831	-2.2821	-1.1707	-2.2365	-1.52236	-5.26839	-2.2962	-1.0093	-2.87896	-4.299	-3.15037	1.62801
242983_at	EIF4ENIF1	0.051	-0.5722	-0.4446	-0.4297	-0.3489	-0.34888	-3.49078	-1.4081	-0.2253	-3.19563	-1.5641	-1.97678	1.6279
210538_s_at	BIRC3	-0.8815	0.7599	2.1862	-1.4259	-0.4779	0.03216	-4.36329	0.3233	-1.041	-1.61341	-1.2842	-1.59572	1.62788
206472_s_at	TLE3	0.5734	1.3427	1.0099	0.7918	0.6408	0.87172	-2.44078	-0.9373	0.0055	-0.904153	0.4963	-0.756087	1.62781
232278_s_at	DEPDC1	1.323	2.1845	1.7638	1.3703	1.4501	1.61834	-0.990333	-3.737	0.6648	1.25438	2.7609	-0.00945122	1.62779
231729_s_at	CAPS	-3.5838	-3.2163	-3.1688	-6.3808	-2.7799	-3.82592	-5.9449	-4.6953	-5.7486	-5.38598	-5.4933	-5.45362	1.6277
200748_s_at	FTH1	5.6296	6.7056	5.2472	5.8152	5.9619	5.8719	1.44045	5.2715	4.9669	3.05158	6.4925	4.24459	1.62731
214753_at	PFAAP5	2.4017	2.4276	1.7954	1.5776	1.4338	1.92722	-3.18382	1.9108	2.5123	-2.64959	2.9144	0.300817	1.6264
239789_at	MGC4707	-2.0541	-1.5446	-1.7322	-2.3467	-2.1115	-1.95782	-2.9558	-3.2109	-2.1228	-4.4933	-5.138	-3.58416	1.62634
1561181_at	ARID5B	-3.7293	-1.0704	-3.3899	-0.222	-2.3393	-2.15018	-4.95596	-1.2358	-1.4414	-6.00527	-5.2433	-3.77635	1.62617
209775_x_at	SLC19A1	-1.775	-3.0831	-3.0162	-3.1278	-4.2324	-3.0469	-5.68902	-3.1923	-4.6012	-3.88036	-6.0023	-4.67304	1.62614
210496_at	NAG18	-2.9346	-3	-3.0831	-3.3718	-2.4391	-2.96572	-5.49268	-2.6934	-4.2765	-3.41733	-7.0783	-4.59164	1.62592
219298_at	ECHDC3	-7.2877	-2.4005	-2.8283	-2.8386	0.1401	-3.043	-5.90841	-1.889	-6.3104	-5.12755	-4.1078	-4.66863	1.62563
225637_at	FLJ20186	0.6837	0.2081	-0.6065	0.6263	0.7151	0.32534	0.0577916	0.5158	-0.1184	-1.39575	-5.5598	-1.30007	1.62541
240128_at	---	1.5686	1.3018	0.6922	0.7839	0.6881	1.00692	-2.71143	0.2422	0.8905	-2.82189	1.3096	-0.618203	1.62512
217079_at	---	-6.2002	-3.6295	-3.3047	-4.3808	-3.0541	-4.11386	-5.62598	-5.4548	-6.7331	-5.59324	-5.2877	-5.73896	1.6251
1556849_at	RNF38	-1.8039	-2.2709	-1.7379	-1.8943	-1.1418	-1.76976	-7.20835	-1.4391	-2.1367	-4.44476	-1.7447	-3.39472	1.62496
206061_s_at	DICER1	2.4324	1.6934	1.7457	2.0287	2.3699	2.05402	-1.62892	1.1011	1.1745	-1.44693	2.9458	0.429111	1.62491
241024_at	C6orf148	-0.3711	-1.4305	-0.7427	-1.1028	-0.7534	-0.8801	-0.881853	-4.9568	-0.5047	-4.68592	-1.4925	-2.50435	1.62425
239385_at	TFG	-1.5795	-0.863	-1.0416	-1.7949	-1.3379	-1.32338	-4.32837	-2.9302	-1.2849	-5.30605	-0.8884	-2.94758	1.6242
223390_at	C9orf37	-1.0133	-0.9062	-1.4043	-0.6371	-1.6981	-1.1318	-4.55077	-1.3393	-2.1165	-3.93021	-1.8427	-2.7559	1.6241
1570411_at	---	-4.1178	-3.7331	-2.61	-3.0856	-6.6153	-4.03236	-5.61515	-3.4266	-5.4173	-6.81712	-7.0023	-5.65569	1.62333
225825_at	C20orf194	-2.7899	-0.5341	-2.1228	0.0466	-0.3688	-1.1538	-3.90916	-0.6003	-1.8201	-3.93728	-3.6188	-2.77713	1.62333
1554333_at	DNAJA4	-5.2877	-3.3423	-4.2056	-4.3808	-3.8614	-4.21556	-6.09747	-5.3808	-4.3335	-5.09335	-8.2877	-5.83856	1.623
205461_at	RAB35	-0.9002	-1.7524	-1.3771	-0.6758	-2.2082	-1.38274	-7.0187	-3.3899	-2.4438	-1.03672	-1.1361	-3.00504	1.6223
232228_at	ZNF530	-0.4321	-0.7769	-0.7774	-1.4058	-0.5228	-0.783	-5.17743	-1.8794	-0.55	-2.43169	-1.9862	-2.40494	1.62194
236781_at	ANKS1	-1.0174	-1.3033	-1.299	-1.9557	-1.1753	-1.35014	-5.71814	-1.8029	-0.9919	-5.76908	-0.5769	-2.97178	1.62164
1560477_a_at	SAMD11	-3.1078	-1.9062	-2.0186	-2.1066	-1.9613	-2.2201	-3.39183	-5.0303	-2.3364	-3.64428	-4.8039	-3.84134	1.62124
1560012_at	---	-2.6878	-1.5006	-2.4344	-2.7217	-2.114	-2.2917	-5.45144	-2.4884	-2.4297	-7.05162	-2.1418	-3.91259	1.62089
1554690_a_at	TACC1	-0.9754	0.6872	-0.5513	0.2647	-0.7568	-0.26632	-5.28595	-0.7279	-1.8262	-0.733825	-0.8614	-1.88706	1.62074
1559263_s_at	FLJ46041	-1.0069	-3.6331	-0.3288	-7.8283	-3.4901	-3.25744	-5.36303	-2.9412	-6.2433	-7.19943	-2.6439	-4.87817	1.62073
230494_at	---	1.8582	1.3436	1.25	1.6018	1.619	1.53452	-3.91068	1.175	0.981	-0.976104	2.3019	-0.0857769	1.6203
203007_x_at	LYPLA1	3.8394	2.6836	3.1202	3.4309	3.6534	3.3455	-0.980614	2.7943	1.8829	2.67307	2.2575	1.72543	1.62007
212765_at	KIAA1078	-0.5316	-3.2849	0.2833	-1.3592	-3.1153	-1.60154	-3.6392	-2.7799	-1.5262	-5.66602	-2.4965	-3.22156	1.62002
204805_s_at	H1FX	4.1497	4.6784	3.9302	2.3441	3.6383	3.74814	-2.57948	3.9459	3.5152	2.86986	2.8895	2.12819	1.61995
226267_at	JDP2	-1.2331	-1.6349	-3.0637	-0.1854	-2.028	-1.62902	-1.67735	-4.9658	-5.299	-2.18031	-2.1215	-3.24879	1.61977
208322_s_at	ST3GAL1	0.6645	-0.092	-0.8344	-0.3577	-0.6148	-0.24688	-3.14574	-1.7681	-0.7389	-0.165681	-3.5129	-1.86627	1.61939
239131_at	ADNP	0.1679	0.4932	0.572	0.9372	0.9299	0.62004	-2.2753	-0.3937	-0.3581	-1.96568	-0.0035	-0.999255	1.6193
1566839_at	---	-2.7427	-2.9546	-3.2962	-5.088	-2.6259	-3.34148	-4.47541	-3.2793	-5.8448	-5.57482	-5.6295	-4.96077	1.61929
219047_s_at	FLJ13479	-0.0883	-0.4787	0.3122	-0.0195	-1.0075	-0.25636	-4.17289	-0.3226	-1.6313	-2.83604	-0.415	-1.87557	1.61921
240247_at	---	1.3001	1.6251	0.965	2.3466	0.9363	1.43462	-2.32475	0.6917	0.6775	-1.89339	1.9314	-0.183507	1.61813
215834_x_at	SCARB1	-1.4493	-2.041	-3.5129	-2.5581	-4.4297	-2.7982	-5.4006	-5.6153	-2.7427	-3.58111	-4.7408	-4.4161	1.6179
209623_at	MCCC2	1.6066	2.0874	2.4466	2.9041	2.9032	2.38958	2.07865	-3.1203	1.9494	1.70267	1.2482	0.771725	1.61786
228483_s_at	PGK1	2.1365	4.1696	2.0204	0.4765	1.495	2.0596	-1.00292	1.1711	1.9488	-0.342905	0.4351	0.441835	1.61776
205541_s_at	GSPT2	1.3868	1.5331	1.6646	1.0149	1.7938	1.47864	1.65443	-0.6215	1.0883	-4.25456	1.4379	-0.139087	1.61773
231579_s_at	TIMP2	2.1218	0.4817	3.6467	2.1751	2.3764	2.16034	1.67659	4.1422	3.151	-3.80442	-2.4517	0.542734	1.61761
206611_at	C2orf27	-1.5692	-2.5718	-0.1491	-2.2109	-2.5345	-1.8071	-1.26582	-2.3263	-3.9613	-3.34724	-6.2216	-3.42445	1.61735
203408_s_at	SATB1	3.1283	4.6635	4.7451	3.4857	4.365	4.07752	0.0220206	4.0256	3.2505	1.81631	3.187	2.46029	1.61723
1555974_a_at	---	-1.1526	-1.5666	0.1422	-0.2751	-0.0003	-0.57048	-1.22247	-0.7894	-1.7939	-0.931559	-6.2002	-2.18751	1.61703
1555146_at	ATF2	-2.2529	-1.9456	-2.458	-3.0303	-2.4251	-2.42238	-5.52523	-4.0162	-2.2488	-7.0302	-1.3733	-4.03875	1.61637
1554933_at	PSIP1	-1.0577	-0.6799	-1.3408	-1.4127	-0.6693	-1.03208	-5.71224	-0.5337	-1.8541	-3.87187	-1.2702	-2.64842	1.61634
226891_at	C3orf21	-0.1228	-0.1446	-1.1559	0.6116	-0.1691	-0.19616	-3.45051	-2.4407	-0.8954	-0.753754	-1.5212	-1.81231	1.61615
1559528_at	---	-1.61	-1.6385	-2.0174	-1.7293	-2.8699	-1.97302	-6.3015	-3.3133	-3.0093	-3.7648	-1.5496	-3.5877	1.61468
207130_at	PRKCBP1	-0.6403	-2.2934	-1.3997	-1.3364	-1.3033	-1.39462	-3.39355	-2.7427	-1.1591	-6.27198	-1.4779	-3.00905	1.61443
205424_at	ProSAPiP2	-2.6804	-2.4112	-1.7819	-0.8319	-2.7236	-2.0858	-3.56038	-1.9782	-4.0069	-4.54357	-4.4112	-3.70005	1.61425
224909_s_at	PREX1	-1.6135	-0.1389	-3.2626	1.6827	-1.0942	-0.8853	-0.797658	-2.7009	-1.5675	-1.40798	-6.0209	-2.49899	1.61369
1569225_a_at	SCML4	-4.3452	-3.1078	-3.1976	0.0843	-3.6047	-2.8342	-3.64957	-3.7879	-7.4804	-0.458729	-6.8614	-4.4476	1.6134
230006_s_at	DKFZp313A2432	-0.8216	0.7944	1.1652	2.118	1.464	0.944	-4.65891	2.2263	1.9859	0.436576	-3.3364	-0.669307	1.61331
1569344_a_at	---	-4.4804	-4.1636	-3.5735	-0.4683	-4.1636	-3.36988	-5.3096	-6.0783	-3.8283	-5.0623	-4.6367	-4.98304	1.61316
241264_at	WDR7	-3.2433	-4.5598	-4.8614	-4.0023	-7.0398	-4.74132	-6.64153	-3.3599	-7.9658	-6.37455	-7.4297	-6.35429	1.61297
223241_at	SNX8	-1.0398	-1.0936	-1.2577	0.225	-0.6078	-0.75478	-2.26842	-6.0589	-1.3357	-1.29916	-0.8762	-2.36768	1.6129
240019_at	---	-1.3846	-3.0233	-3.0023	-2.6511	-6.0589	-3.22404	-4.52564	-5.7027	-3.5496	-3.64239	-6.7642	-4.83691	1.61287
235060_at	LOC23117	2.9567	2.5049	3.4525	1.8225	2.2388	2.59508	-0.427379	0.3205	1.8086	0.105324	3.1049	0.982389	1.61269
238932_at	---	-1.5337	-1.537	-1.1488	-2.8552	-3.0422	-2.02338	-4.90713	-2.0186	-1.812	-7.71662	-1.7226	-3.63539	1.61201
209264_s_at	TM4SF7	-1.1041	0.5576	-3.8699	-0.1203	0.4184	-0.82366	-5.39804	-1.9534	0.142	-3.15613	-1.812	-2.43551	1.61185
240421_x_at	---	-0.2402	-2.5014	-0.647	-1.4941	-3.2962	-1.63578	-3.01122	-2.1482	-4.904	-2.26028	-3.9127	-3.24728	1.6115
206687_s_at	PTPN6	2.409	2.2841	3.7228	3.47	2.3338	2.84394	-0.494513	1.5442	1.2962	3.23873	0.5819	1.2333	1.61064
234076_at	---	-0.2591	-0.1749	-2.7779	-3.2136	-0.6448	-1.41406	-5.59984	-0.3982	-3.673	-4.21224	-1.2358	-3.02381	1.60975
238563_at	ABI1	0.5679	0.0424	1.3686	0.3591	0.2524	0.51808	-4.25771	0.2838	0.4428	-3.00881	1.0827	-1.09144	1.60952
209624_s_at	MCCC2	-0.5903	-0.0318	0.5896	1.3888	0.4457	0.3604	-1.33599	-5.8954	0.0146	0.409525	0.5627	-1.24891	1.60931
225530_at	MOBKL2A	3.0621	4.1561	2.2738	1.8172	1.8045	2.62274	0.429084	0.9709	1.5313	0.857041	1.2801	1.01368	1.60906
202773_s_at	SFRS8	0.6263	0.1928	0.0009	0.5635	-0.3332	0.21006	-5.29665	-0.9462	0.1761	-0.648007	-0.2796	-1.39887	1.60893
200704_at	LITAF	-0.2716	-0.1482	-1.8049	-0.2119	0.2674	-0.43384	-1.52663	-1.7524	-2.6971	-4.31311	0.0775	-2.04235	1.60851
207460_at	GZMM	-2.0469	0.1396	-2.319	-2.257	1.5996	-0.97674	-2.52651	-1.3364	-3.5064	-3.53177	-2.0233	-2.58488	1.60814
200878_at	EPAS1	-0.6556	-0.1996	-1.5006	2.0222	1.6806	0.2694	-2.39599	-1.0162	0.7858	-1.3823	-2.6822	-1.33818	1.60758
202733_at	P4HA2	-6.2877	1.6558	-3.6331	-1.4446	-1.085	-2.15892	-2.35868	-3.0541	-2.3959	-3.48853	-7.5328	-3.766	1.60708
228887_x_at	LOC388554	-5.6012	-4.4548	-3.9703	-3.6693	-2.8678	-4.11268	-6.50607	-5.2543	-5.3688	-5.28883	-6.1792	-5.71944	1.60676
1569443_s_at	---	-2.4081	-5.2324	-2.9258	-2.7389	-2.1482	-3.09068	-5.49137	-2.3467	-3.1053	-6.59322	-5.9479	-4.6969	1.60622
218714_at	MGC3121	1.9992	1.3046	3.2408	1.8254	1.4841	1.97082	-1.98648	1.7111	1.0235	0.625938	0.4491	0.364631	1.60619
220243_at	HSPC063	0.0968	-0.388	-0.3566	-0.2958	-0.4116	-0.27104	-3.25668	-0.9148	-0.8074	-3.48909	-0.9154	-1.87667	1.60563
217404_s_at	COL2A1	-3.917	-6.4548	-6.5064	1.6945	-4.2433	-3.8854	-5.85878	-3.1871	-4.174	-7.15492	-7.0783	-5.49062	1.60522
216625_at	---	-3.7999	-6.8614	-4.2653	-3.5031	-3.2189	-4.32972	-5.3776	-2.9794	-8.0398	-5.15917	-8.1178	-5.93475	1.60503
1555788_a_at	TRIB3	-1.255	-0.4208	-0.6808	-1.0722	-1.2243	-0.93062	-2.986	-2.5821	-4.9302	-1.63521	-0.5416	-2.53502	1.6044
215650_at	---	-1.3585	-1.2723	-1.6675	-2.4158	-1.1844	-1.5797	-6.08343	-1.4572	-1.715	-4.79131	-1.873	-3.18399	1.60429
224444_s_at	MGC14801	-4.2598	-2.6349	-0.8029	-0.0472	-1.9602	-1.941	-4.27146	-5.0589	-6.5873	-1.93907	0.1315	-3.54504	1.60404
207993_s_at	CHP	-1.0064	-0.1175	-0.8725	0.0919	-0.4896	-0.47882	-2.27506	-2.6915	-3.5031	-1.1113	-0.8298	-2.08215	1.60333
221280_s_at	PARD3	-1.6693	-1.2536	-1.5615	-1.2331	-1.2509	-1.39368	-4.38988	-0.7018	-2.1016	-5.59413	-2.1976	-2.997	1.60332
226400_at	---	3.434	3.2371	2.5853	3.809	2.9452	3.20212	-0.348483	2.6553	2.3579	2.42302	0.9094	1.59943	1.60269
227383_at	---	0.988	1.5302	1.0134	1.1989	-0.3339	0.87932	-3.42609	0.7854	1.3639	-2.24801	-0.0914	-0.723241	1.60256
1569706_at	KIAA1915	-0.852	-1.5968	-0.0616	-2.9192	-0.9056	-1.26704	-4.3725	-2.1329	-2.4422	-4.20644	-1.1936	-2.86953	1.60249
238952_x_at	DKFZp779O175	-0.2567	-1.2709	0.2395	0.3378	-1.436	-0.47726	-2.26044	-1.542	0.6621	-2.11915	-5.138	-2.0795	1.60224
213593_s_at	TRA2A	1.4195	1.2739	0.6511	1.5391	2.0689	1.3905	-3.61892	1.3559	1.8636	-2.68662	2.0313	-0.210948	1.60145
201927_s_at	PKP4	-0.2163	0.6092	0.6199	0.1913	0.0949	0.2598	-6.12619	-0.0844	-0.1701	-0.614689	0.2878	-1.34151	1.60131
216549_s_at	TBC1D22B	-0.9506	-2.0493	-2.3437	-2.402	-3.1053	-2.17018	-2.86308	-3.0954	-3.3748	-2.88028	-6.6439	-3.77149	1.60131
207793_s_at	EPB41	-2.2176	-2.4933	-2.2934	-2.0649	-1.6565	-2.14514	-4.02832	-7.4297	-3.5804	-2.64315	-1.0505	-3.74641	1.60127
221276_s_at	SYNC1	-0.4917	-1.5977	-1.0613	-0.8014	-0.4301	-0.87644	-3.6477	-1.4212	-2.2529	-2.89466	-2.1714	-2.47757	1.60113
213395_at	MLC1	-2.3033	-1.0923	-6.0589	0.6535	-0.2304	-1.80628	-2.35266	-3.2737	-2.3219	-2.84178	-6.2433	-3.40667	1.60039
1553380_at	PARP15	-4.138	-2.7236	-7.8283	-2.7198	-2.8678	-4.0555	-5.14541	-6.0398	-3.4081	-5.39763	-8.2877	-5.65573	1.60023
1563228_x_at	MGC15523	-0.8004	-2.0746	-1.5345	-1.6144	-1.4965	-1.50408	-6.11524	-2.0541	0.0627	-6.69347	-0.7198	-3.10398	1.5999
222284_at	---	-1.0227	-0.9919	-1.2488	0.1409	-0.8044	-0.78538	-4.75166	-1.4251	-0.7789	-3.8721	-1.0979	-2.38513	1.59975
1556297_a_at	EPSTI1	-3.2163	-4.5804	-5.2216	-5.2324	-4.6224	-4.57462	-6.1006	-4.8783	-6.357	-7.93367	-5.6012	-6.17415	1.59953
239160_at	FGFR1OP	-0.816	-1.287	-2.7179	-4.5328	-2.0893	-2.2886	-4.75478	-5.4548	-2.4282	-5.09908	-1.7037	-3.88811	1.59951
203590_at	DNCLI2	1.4145	0.4784	2.3334	2.1608	0.5774	1.3929	-3.60961	0.5501	1.5513	-0.743035	1.2196	-0.20633	1.59923
222294_s_at	EIF2C2	0.3812	1.5487	-0.4286	2.1808	1.5775	1.05192	0.0740583	-2.3614	-1.3929	0.397071	0.5497	-0.546694	1.59861
205898_at	CX3CR1	-3.7602	-4.1128	1.2995	-1.1871	-2.3364	-2.0194	-3.32114	-2.4933	-4.0685	-1.58966	-6.6153	-3.61758	1.59818
239645_at	CCM2	-4.0831	-2.77	-4.5804	-2.9479	-1.4173	-3.15974	-4.78046	-4.436	-5.2653	-5.96512	-3.3423	-4.75784	1.5981
219885_at	FLJ10260	-1.4965	-1.4422	-4.035	-1.2406	-2.8954	-2.22194	-2.54509	-6.4548	-1.028	-4.93873	-4.1329	-3.8199	1.59796
231862_at	CBX5	2.734	2.0119	2.0389	0.8674	3.0641	2.14326	-0.856999	0.5576	1.8057	-0.423375	1.645	0.545585	1.59767
226139_at	DKFZp761B107	-3.5942	-2.3748	-3.2793	-2.8079	-3.7839	-3.16802	-1.89517	-5.8614	-7.0023	-3.86883	-5.2002	-4.76558	1.59756
236437_at	LAMB1	-0.9083	-1.4143	-1.1838	-1.3614	-0.9252	-1.1586	-4.79046	-1.8552	-1.119	-4.13509	-1.8804	-2.75603	1.59743
233458_at	POLR3E	-0.4224	-1.8079	-0.243	-0.9697	-0.5641	-0.80142	-3.8895	-1.7879	-0.4635	-3.01656	-2.8344	-2.39837	1.59695
209040_s_at	PSMB8	3.3442	2.9386	2.7983	3.8071	2.1253	3.0027	-2.75888	2.154	3.1391	3.36429	1.1322	1.40614	1.59656
232480_at	FLJ27365	-2.1431	-2.603	-2.3629	-1.1675	-2.0035	-2.056	-4.33601	-1.9214	-1.6906	-5.93772	-4.3748	-3.65211	1.59611
1563595_at	SRGAP3	-2.9479	-2.6206	-5.8783	-2.8181	-2.0198	-3.25694	-3.87805	-3.5838	-6.0589	-4.38721	-6.357	-4.85299	1.59605
1557227_s_at	TPR	0.5408	0.4928	0.0906	0.5738	0.6109	0.46178	-4.6026	-1.0157	0.142	-1.01365	0.8197	-1.13405	1.59583
224949_at	SMAP-5	1.0112	1.2531	1.3267	1.3057	1.3858	1.2565	-4.28156	0.318	1.0249	0.925489	0.3175	-0.339135	1.59563
232656_at	---	-5.4422	-3.6047	-3.939	-4.093	-4.8531	-4.3864	-4.89479	-2.9748	-6.7027	-6.37176	-8.9658	-5.98197	1.59557
236846_at	LOC284757	0.2731	0.4267	-0.4937	-0.1367	0.3618	0.08624	-1.94402	0.3026	0.6592	-3.46649	-3.0979	-1.50932	1.59556
238848_at	HSHIN1	-1.2779	-1.3335	-1.522	-0.8594	-1.0093	-1.20042	-3.88543	-4.7027	-1.4305	-1.23067	-2.7274	-2.79534	1.59492
224797_at	ARRDC3	-0.0562	1.1739	0.7219	-0.6962	0.3017	0.28902	0.0272572	-1.1917	-3.8656	-1.70342	0.2051	-1.30567	1.59469
234038_at	---	-5.0116	-4.5195	-4.7879	-4.2543	-4.2653	-4.56772	-5.74903	-5.5598	-6.7027	-6.59802	-6.2002	-6.16195	1.59423
1559957_a_at	---	-0.6748	-1.7515	-0.1109	-1.2009	-1.5212	-1.05186	-2.63163	-3.772	-0.5109	-5.5432	-0.7715	-2.64584	1.59398
1559548_at	---	-1.2406	-1.229	-1.3518	-3.2905	-1.7217	-1.76672	-5.13857	-3.9434	-1.0607	-5.77814	-0.8826	-3.36068	1.59396
1568865_at	FNTB	0.2208	0.751	0.2356	-0.0032	0.2144	0.28372	-2.50381	-0.1335	-0.0942	-3.56589	-0.2529	-1.31006	1.59378
214534_at	HIST1H1B	-2.6331	-2.7959	-2.9258	-3.4454	-2.5786	-2.87576	-5.77623	-2.2406	-4.7331	-5.05774	-4.5395	-4.46943	1.59367
239010_at	LOC440160	-0.8014	-7.0023	-1.0559	-2.0493	-2.2723	-2.63624	-2.2545	-2.1203	-7.7027	-5.62972	-3.4422	-4.22988	1.59364
1553645_at	FLJ39502	-4.0069	-2.028	-5.138	-2.917	-5.6295	-3.94388	-4.18413	-4.2056	-7.5328	-7.7854	-3.9794	-5.53747	1.59359
235073_at	SCAMP4	-1.3741	-1.527	-2.109	-1.6268	-2.6135	-1.85008	-2.86657	-4.2877	-5.9479	-2.01868	-2.0967	-3.44351	1.59343
206337_at	CCR7	0.6062	2.6108	0.7077	-0.0559	0.3096	0.83568	0.982353	-1.2365	-1.5404	0.0435681	-2.0374	-0.757676	1.59336
201679_at	ARS2	0.6658	-0.2814	-0.1244	0.5349	-0.679	0.02318	-5.30894	-1.0862	-0.9045	0.0813309	-0.6317	-1.57	1.59318
235913_at	LOC400713	-3.9523	-1.7018	-1.8283	-3.7959	-2.0291	-2.66148	-5.89362	-2.1266	-2.8783	-3.40872	-6.9658	-4.25461	1.59313
213208_at	KIAA0240	0.7748	0.1898	0.2468	0.5337	0.4188	0.43278	-2.45634	-1.088	0.1832	-2.09871	-0.3372	-1.15941	1.59219
231225_at	---	-0.257	-0.4473	-0.1694	0.1557	-0.8355	-0.3107	-4.30833	-0.3993	-1.1373	-2.73629	-0.9324	-1.90272	1.59202
208702_x_at	APLP2	2.719	-0.0773	2.1047	2.8334	0.3466	1.58528	-0.853646	-0.6233	0.1299	0.565405	0.7493	-0.00646821	1.59175
233251_at	STRBP	-1.6277	-0.4058	-1.2392	-1.8625	-1.8531	-1.39766	-4.61266	-2.2433	-2.5564	-5.32793	-0.2066	-2.98938	1.59172
204270_at	SKI	-1.2633	-1.2709	-1.4804	-1.6493	-1.1655	-1.36588	-2.0768	-2.5838	-4.0069	-3.60735	-2.5129	-2.95755	1.59167
225262_at	FOSL2	-2.1041	1.2768	-2.8975	0.1539	-0.2796	-0.7701	-2.00366	-5.4173	-0.6762	-1.87296	-1.8375	-2.36152	1.59142
212706_at	RASA4	-0.2274	0.9349	1.8242	2.287	1.3727	1.23828	-2.47957	0.4852	0.483	-0.638543	0.3847	-0.353042	1.59132
230521_at	---	-1.5146	-0.8531	0.1094	-0.4824	-0.497	-0.64754	-1.13163	-1.9291	-4.772	-2.23253	-1.1278	-2.23861	1.59107
215537_x_at	DDAH2	-0.0776	1.3054	-0.8308	1.3503	0.7515	0.49976	-2.57561	1.7225	1.6635	-3.1812	-3.0831	-1.09078	1.59054
205213_at	CENTB1	1.7918	3.0676	1.5572	2.5905	1.7253	2.14648	-2.46173	0.1068	2.4908	2.20099	0.4445	0.556273	1.59021
230415_at	FOXP1	-1.3952	-1.4013	-3.1203	0.2079	-1.2983	-1.40144	-3.80588	-2.2598	-1.9602	-5.14238	-1.7899	-2.99163	1.59019
244341_at	MAK3	1.3287	0.6931	1.0298	1.2504	1.2573	1.11186	-1.87499	0.4158	1.1671	-2.2779	0.1786	-0.478277	1.59014
219209_at	IFIH1	-0.5658	-1.5096	-0.4994	-1.0825	-0.3187	-0.7952	-3.03468	-0.1165	-1.8283	-2.92972	-4.0162	-2.38508	1.58988
239189_at	---	-2.8079	-3.3277	-5.2433	-2.9862	-2.4787	-3.36876	-4.90363	-5.0979	-2.9546	-6.60359	-5.2324	-4.95842	1.58966
244286_at	FNBP1	1.8439	1.0656	1.5701	-0.227	0.4428	0.93908	-3.66865	0.4472	0.4624	-2.64774	2.1582	-0.649718	1.5888
229461_x_at	NEGR1	-4.0831	-1.0221	-3.7999	-0.6215	-4.5666	-2.81864	-4.01592	-3.3629	-2.8573	-4.68249	-7.1178	-4.40728	1.58864
201379_s_at	TPD52L2	1.9907	1.7527	0.756	1.3817	1.2004	1.4163	-3.38579	0.6723	1.0351	0.188951	0.6282	-0.172248	1.58855
232521_at	PCSK7 /// TAGLN	0.9474	-0.5855	0.2171	-0.4719	0.0742	0.03626	-4.60701	-0.8176	-0.3393	-1.79651	-0.2009	-1.55226	1.58852
237844_at	---	-3.0783	-3.3511	-3.4933	-3.6047	-2.9324	-3.29196	-5.03861	-2.3614	-6.2002	-4.88677	-5.9127	-4.87994	1.58798
221000_s_at	KAZALD1	-2.3364	-2.3481	-1.5262	-1.3219	-1.3503	-1.77658	-4.23665	-1.5743	-3.6767	-4.28912	-3.0445	-3.36425	1.58767
232799_at	KIAA1571	-3.904	-4.3393	-3.5804	-6.0398	-6.3808	-4.84886	-5.7867	-7.0023	-8.3808	-5.81195	-5.2002	-6.43639	1.58753
1569500_at	---	0.0252	-0.2253	0.0101	-1.5295	-0.3172	-0.40734	-4.22386	-0.3076	-0.0743	-4.49808	-0.8667	-1.99411	1.58677
234992_x_at	ECT2	1.0705	0.9626	0.1025	-0.1206	0.6721	0.53742	-4.77493	-0.8029	-0.0902	-0.273195	0.6946	-1.04933	1.58675
201369_s_at	ZFP36L2	2.8871	3.2969	1.381	0.7672	2.2801	2.12246	-2.58228	2.724	1.7727	-0.522427	1.2866	0.535718	1.58674
208368_s_at	BRCA2	1.0864	0.5503	0.9443	1.2161	0.5871	0.87684	-5.60327	0.8154	1.0466	-1.30279	1.4956	-0.709692	1.58653
203028_s_at	CYBA	2.276	3.2617	2.5379	2.1829	3.2093	2.69356	-2.20347	1.7027	2.5311	2.85314	0.6535	1.10739	1.58617
244719_at	NXT1	-2.264	-2.7217	-1.9714	-3.1304	-3.0493	-2.62736	-3.90677	-5.1178	-4.939	-3.93033	-3.1714	-4.21306	1.5857
211570_s_at	RAPSN	-3.5328	-3.0661	-2.9546	-5.8448	-3.227	-3.72506	-6.15851	-4.7103	-5.8783	-6.13687	-3.6693	-5.31066	1.5856
210978_s_at	TAGLN2	2.8812	3.5322	2.8071	3.7169	2.5883	3.10514	-2.06061	1.3658	2.4865	3.44227	2.3655	1.51989	1.58525
224211_at	FOXP3	-3.7331	-2.7255	-5.1078	-3.9302	-3.5735	-3.81402	-4.82422	-6.3335	-5.2653	-5.88346	-4.6878	-5.39885	1.58483
201267_s_at	PSMC3	2.9336	3.4271	3.3387	3.5833	3.2069	3.29792	-2.7658	2.5674	3.179	2.88572	2.7005	1.71336	1.58456
1561154_at	GBF1	-3.4143	-5.0209	-3.6012	-3.8242	-3.9258	-3.95728	-5.26782	-2.5064	-8.8283	-4.40374	-6.7027	-5.54179	1.58451
211084_x_at	PRKD3	0.9617	0.8116	0.4077	1.5876	0.8849	0.9307	-3.62251	0.099	0.2871	-1.35067	1.3181	-0.653796	1.5845
1569450_at	CAPZA2	-2.2612	-2.4675	-2.5228	-2.5649	-2.6153	-2.48634	-5.33098	-5.3219	-1.9692	-5.43143	-2.299	-4.0705	1.58416
1552399_a_at	BRF1	-1.5096	-1.5916	-3.2849	-1.1552	-1.8069	-1.86964	-5.10958	-5.2109	-2.596	-2.81854	-1.5337	-3.45374	1.5841
220494_s_at	---	1.1665	1.2418	1.1533	1.5108	1.244	1.26328	-1.92322	-0.0722	0.7063	0.0473911	-0.3622	-0.320787	1.58407
1556007_s_at	---	2.1692	2.3064	1.946	2.0444	2.4928	2.19176	-2.11903	2.1371	2.1035	-0.902024	1.8195	0.607809	1.58395
1561025_at	CDKAL1	-5.3929	-5.8614	-4.3868	-7.0023	-5.4297	-5.61462	-9.1424	-7.4804	-3.3899	-8.64509	-7.3335	-7.19826	1.58364
238706_at	PAPD4	0.9933	0.7964	1.6309	1.2129	1.4844	1.22358	-3.52187	0.8116	0.9301	-1.33763	1.3229	-0.35898	1.58256
1552701_a_at	COPl	-0.3292	-0.7221	-1.028	-1.7447	0.5558	-0.65364	0.624548	-0.9252	-2.2515	-2.17186	-6.4548	-2.23576	1.58212
207492_at	NGLY1	0.5728	3.1125	-0.357	0.2721	0.8412	0.88832	-3.39202	0.6293	0.8668	-2.85044	1.2781	-0.693653	1.58197
243826_at	NCOA1	-1.8604	-2.3511	-1.775	-2.1844	-2.4127	-2.11672	-6.27256	-1.8314	-2.9726	-5.41297	-2.0035	-3.69861	1.58189
1554481_a_at	EPB41	-1.2612	-1.2372	-1.4336	-0.6421	-1.2543	-1.16568	-5.24284	-4.0541	-1.2716	-3.05479	-0.1134	-2.74734	1.58166
243310_at	---	-0.6502	-1.0023	-1.4892	-1.0017	-1.3952	-1.10772	-4.61706	-0.9013	-0.1795	-6.70976	-1.0386	-2.68924	1.58152
216857_at	---	-2.6638	-6.3104	-5.5064	-6.0209	1.4849	-3.80332	-4.53151	-3.0783	-6.8614	-6.97225	-5.4804	-5.38477	1.58145
1555199_at	GOSR1	-2.8386	-2.5547	-2.0433	-3.7839	-1.8079	-2.60568	-8.10746	-2.9258	-3.3393	-4.87923	-1.6832	-4.187	1.58132
214682_at	LOC339047	-0.5366	-1.0997	-1.2962	-1.1475	-0.8614	-0.98828	-5.39921	-2.6082	-0.3711	-4.92168	0.455	-2.56904	1.58076
231108_at	---	1.5157	1.2732	0.7369	1.6541	2.1572	1.46742	-3.1382	1.2358	1.812	-1.46296	0.9871	-0.113252	1.58067
222501_s_at	REPIN1	0.7533	0.5277	-0.3831	-0.0801	-1.8552	-0.20748	-4.63446	-0.8165	-0.934	-1.65887	-0.8965	-1.78807	1.58059
210828_s_at	ARNT	-1.7583	-1.715	-2.4804	-1.2619	-2.0698	-1.85708	-6.22079	-4.7486	-3.3047	-1.92961	-0.9845	-3.43764	1.58056
239271_at	SMAD2	-1.5829	-0.9828	-2.257	-1.7602	-1.1811	-1.5528	-4.80735	-1.6394	-1.5047	-5.64835	-2.0661	-3.13318	1.58038
208812_x_at	HLA-B /// HLA-C	4.1407	5.5081	4.4592	5.3226	4.428	4.77172	2.42487	3.8084	2.964	4.2274	2.5344	3.19181	1.57991
216100_s_at	LAP1B	0.1508	0.4556	-0.1297	0.5032	0.4171	0.2794	-4.27686	-1.5718	-0.8417	-0.0215469	0.2096	-1.30046	1.57986
222112_at	EPS15L1	-2.0481	-2.8303	-2.9456	-2.4628	-3.0758	-2.67252	-5.38556	-3.3929	-2.3929	-3.73204	-6.357	-4.25208	1.57956
207375_s_at	IL15RA	-1.4204	-1.0345	-0.553	-1.1047	-1.4074	-1.104	-1.77766	-1.2392	-2.6331	-2.90958	-4.8531	-2.68253	1.57853
1568900_a_at	ZNF568	-1.5606	-2.482	-1.852	-1.9105	-3.4173	-2.24448	-5.65348	-4.6584	-2.4517	-3.59579	-2.7544	-3.82275	1.57827
228188_at	FOSL2	-2.2695	1.8355	-6.7959	-0.5568	-0.4659	-1.65052	-2.42988	-6.5873	-1.1178	-2.82897	-3.1792	-3.22863	1.57811
203109_at	UBE2M	2.328	2.6655	2.7753	2.2658	1.9301	2.39294	-3.00082	1.5617	1.9488	1.85644	1.7099	0.815204	1.57774
1557881_at	C10orf44	-7.0023	-3.4612	-5.2765	-4.174	-4.2877	-4.84034	-5.71355	-7.2433	-4.1431	-6.28639	-8.7027	-6.41781	1.57747
241702_at	---	0.2762	0.3818	0.4045	-0.101	1.0903	0.41036	-5.04872	0.0342	0.6056	-1.51752	0.0944	-1.16641	1.57677
227902_at	FLJ38705	-1.6897	-1.2082	-1.3614	-1.8868	-2.2849	-1.6862	-6.03378	-0.4461	-1.8079	-6.3129	-1.7141	-3.26296	1.57676
221438_s_at	TEX12	-3.0116	-3.8741	-7.2002	-5.4675	-7.2877	-5.36822	-6.4237	-7.8283	-7.2002	-6.59765	-6.673	-6.94457	1.57635
202901_x_at	CTSS	-1.0203	-2.8741	-1.2345	-1.3718	-1.1418	-1.5285	-1.75064	-2.9456	-5.0979	-2.34583	-3.3838	-3.10475	1.57625
224687_at	ANKIB1	1.5836	1.9143	1.8283	1.8941	2.1572	1.8755	-4.14782	1.9411	1.996	-0.00195888	1.7098	0.299424	1.57608
237084_at	---	-0.959	-5.3452	-1.8583	-0.7456	-1.2927	-2.04016	-5.2371	-1.4707	-1.0035	-3.0351	-7.3335	-3.61598	1.57582
207237_at	KCNA3	-0.57	-1.1825	-0.5628	-4.8868	-1.9083	-1.82208	-3.24498	-1.3277	-4.3629	-5.44942	-2.603	-3.3976	1.57552
223413_s_at	LYAR	2.7282	1.87	2.4847	4.4379	1.695	2.64316	-2.41989	1.6244	2.4393	1.90945	1.7856	1.06777	1.57539
238665_at	LOC388565	-1.3372	-0.5357	-0.1072	-0.5324	-0.77	-0.6565	-2.48767	-0.2543	-2.7331	-4.6549	-1.0244	-2.23087	1.57437
241796_x_at	DIAPH2	-7.6439	-5.5873	-5.4675	-3.4051	-4.0116	-5.22308	-9.09	-6.357	-3.5496	-7.45732	-7.5328	-6.79734	1.57426
244791_at	GPR18	-1.0601	-0.9083	-1.8573	0.0884	-1.255	-0.99846	-3.24432	-1.309	-1.3306	-5.8823	-1.0948	-2.57221	1.57375
233800_at	AP2B1	-1.1482	-0.5341	-1.2919	-0.6897	-1.28	-0.98878	-5.17109	-0.6822	-0.667	-4.74322	-1.5479	-2.56228	1.5735
1559689_a_at	LOC400581	-2.2612	-3.9479	-3.2056	-2.5581	-2.9258	-2.97972	-4.67576	-3.8448	-7.1584	-4.89718	-2.1857	-4.55237	1.57265
235547_at	---	0.1524	0.0046	-0.508	-0.8751	0.1003	-0.22516	-3.64142	-0.9851	-1.0899	-3.6594	0.3882	-1.79752	1.57236
202906_s_at	NBS1	2.1859	2.0547	1.9716	1.5218	1.8499	1.91678	-1.58065	1.2053	0.9072	0.0940711	1.0973	0.344643	1.57214
218821_at	NPEPL1	-0.245	-1.5337	0.7495	-0.9423	-1.5623	-0.70676	-3.13397	-3.6657	-0.5951	-2.66614	-1.3335	-2.27888	1.57212
201291_s_at	TOP2A	4.2552	5.0057	4.9557	4.4846	4.6315	4.66654	-1.73619	5.0598	4.473	2.90645	4.7711	3.09483	1.57171
243498_at	GABPA	-1.0795	-0.8678	0.4099	-1.928	-0.3437	-0.76182	-5.89524	-0.3596	-2.0625	-3.40921	0.0621	-2.33289	1.57107
219157_at	KLHL2	-0.0064	0.2507	0.7911	1.5446	-1.3459	0.24682	-1.82996	-3.2849	-0.6795	-1.56501	0.7435	-1.32317	1.56999
235157_at	---	0.5071	-1.4532	-3.3718	-1.5121	-1.1122	-1.38844	-3.26482	-1.643	-0.553	-2.6557	-6.673	-2.9579	1.56946
243554_at	C9orf60	-1.6003	-1.3408	-1.5907	-3.4454	-2.4407	-2.08358	-4.66289	-4.7486	-1.7929	-5.13429	-1.9258	-3.6529	1.56932
216161_at	SBNO1	-0.6725	-1.3263	-1.0655	-1.3467	-1.0613	-1.09446	-4.39037	-1.4564	-0.8375	-5.3713	-1.2633	-2.66377	1.56931
207764_s_at	HIPK3	-2.5735	-1.357	-1.8794	-1.0274	-1.4812	-1.6637	-4.18395	-3.7331	-4.035	-3.30322	-0.9056	-3.23218	1.56848
211877_s_at	PCDHGA11	-3.772	-4.6804	-3.7642	-5.2877	-6.9302	-4.8869	-6.71751	-7.3808	-4.9568	-6.25553	-6.9658	-6.45529	1.56839
201850_at	CAPG	2.3382	3.5782	-6.2216	3.1628	2.8508	1.14168	-2.99454	1.9952	0.7445	3.62804	-5.5064	-0.426641	1.56832
218031_s_at	CHES1	2.589	1.2038	2.1274	2.7719	2.0356	2.14554	-2.40539	1.331	1.361	-0.00256264	2.6024	0.577288	1.56825
201581_at	DJ971N18.2	1.557	2.4906	1.6936	1.7208	1.4658	1.78556	1.84607	-0.3944	1.4357	0.402939	-2.1989	0.218282	1.56728
1562890_at	C9orf96	-2.1431	-2.0795	-1.9269	-3.7331	-2.0601	-2.38854	-3.20122	-5.0493	-4.6224	-4.78935	-2.1153	-3.95552	1.56698
244556_at	LCP2	-1.5162	-0.4667	-1.6367	-0.5332	-0.3155	-0.89366	-4.90004	-1.3306	-0.1168	-4.24125	-1.7141	-2.46056	1.5669
1569519_at	LOC439928	-0.3782	-0.4108	0.7933	-0.3607	-0.5628	-0.18384	-3.78212	-0.5816	-0.5692	-2.92151	-0.8992	-1.75073	1.56689
1560271_at	PTBP2	1.9302	1.9074	1.7877	1.3802	1.9172	1.78454	-2.1353	1.7207	1.7248	-2.75422	2.5336	0.217916	1.56662
1562265_at	---	-1.2821	-0.0078	-0.6493	0.6612	-0.9187	-0.43934	-5.8846	-0.6725	-0.1354	-3.0181	-0.3187	-2.00586	1.56652
221841_s_at	KLF4	-4.1178	-2.7408	-4.0162	-3.0565	-3.6047	-3.5072	-4.47864	-3.5564	-7.2877	-5.01478	-5.0303	-5.07356	1.56636
1563635_at	---	-2.596	-4.0783	-2.2056	-2.9658	-5.6012	-3.48938	-6.00475	-2.1963	-5.6295	-5.28944	-6.1584	-5.05568	1.5663
211613_s_at	GPD2	-3.299	-2.4235	-2.816	-3.4933	-4.0398	-3.21432	-3.43048	-3.8365	-8.0398	-4.86624	-3.7293	-4.78046	1.56614
227232_at	EVL	3.5158	1.4415	2.3443	1.6635	2.8701	2.36704	-2.12453	1.386	3.122	-0.796101	2.4191	0.801294	1.56575
238723_at	---	0.2897	0.1307	0.5539	0.1406	0.7079	0.36456	-3.17407	-0.6634	0.3825	-2.60467	0.0544	-1.20105	1.56561
1552719_at	H63	-1.5137	-0.8458	-1.0613	-1.3688	-0.9754	-1.153	-4.35216	-1.1128	-0.4844	-6.15943	-1.4812	-2.718	1.565
235954_at	ANP32A	-0.7549	-0.1604	-0.2849	0.6265	0.0832	-0.0981	-3.29612	-1.2089	0.4317	-3.12736	-1.1134	-1.66282	1.56472
1560129_at	PSMA5	-1.6906	-2.264	-1.5237	-2.191	-1.0098	-1.73582	-3.49624	-2.2737	-1.3808	-6.37882	-2.9726	-3.30043	1.56461
205455_at	MST1R	-1.9748	-1.7046	-2.2584	-4.6153	-1.6135	-2.43332	-4.49035	-2.4407	-4.812	-4.35952	-3.8868	-3.99787	1.56455
230557_at	XRRA1	-1.959	-0.1841	-1.4454	-4.5804	-4.8039	-2.59456	-5.19947	-4.7027	-3.917	-4.8401	-2.1329	-4.15843	1.56387
213174_at	TTC9	-0.8458	-4.2934	-2.0104	-0.9834	-1.5113	-1.92886	-1.32575	-1.8656	-2.904	-5.08053	-6.2877	-3.49272	1.56386
217586_x_at	---	1.5887	1.3216	1.7788	1.6045	1.8319	1.6251	-1.06408	1.1328	1.7487	-2.72376	1.2138	0.0614928	1.56361
214131_at	CYorf15B	1.2083	-5.7642	1.4378	-3.2082	-4.5395	-2.17316	-3.14946	1.0012	-6.9658	-3.36924	-6.2002	-3.7367	1.56354
203626_s_at	SKP2	-0.0967	0.5886	-0.4297	1.4201	1.045	0.50546	-2.99637	-0.7183	-0.3812	-1.05352	-0.1345	-1.05678	1.56224
1570339_x_at	---	-2.0291	-1.191	-1.1418	-2.8427	-1.0392	-1.64876	-4.61106	-2.7959	-2.5479	-5.2942	-0.8059	-3.21099	1.56223
217271_at	GNA11	-5.1584	-3.5873	-5.3104	-5.2324	-3.8997	-4.63764	-6.00808	-6.9658	-6.2653	-6.40269	-5.357	-6.19977	1.56213
1561733_at	INPP5A	-2.7141	-1.3577	-4.8699	-2.402	-3.1329	-2.89532	-7.1805	-5.5735	-2.3884	-4.54115	-2.603	-4.45731	1.56199
231792_at	MYLK2	-2.257	-1.9817	-1.4344	-0.331	-0.7408	-1.34898	-2.76067	-1.8541	-3.3778	-1.91057	-4.6511	-2.91085	1.56187
202817_s_at	SS18	1.39	1.393	1.6494	2.0845	1.9769	1.69876	-2.7649	0.4521	1.3751	0.492278	1.1325	0.137415	1.56134
240829_at	PEX3	-1.4189	-0.5072	-1.7456	-2.7642	-0.7302	-1.43322	-5.04988	-1.0917	-2.482	-5.23443	-1.1147	-2.99454	1.56132
219173_at	MYO15B	-0.5488	-1.904	-4.5873	-1.8997	-2.1701	-2.22198	-3.49429	-4.8614	-0.3054	-4.05409	-6.2002	-3.78308	1.5611
1562412_at	GPR89	-1.4651	-1.0457	-0.8858	-1.6822	-0.8417	-1.1841	-4.3649	-1.7583	-1.223	-5.77025	-0.6078	-2.74485	1.56075
238851_at	ANKRD13	-0.9925	-1.1066	-0.8049	-1.6153	-1.6841	-1.24068	-4.28909	-1.2633	-1.5055	-4.11043	-2.8386	-2.80138	1.5607
222285_at	IGHD	-5.8448	-6.7027	-2.3585	-1.9051	-4.7642	-4.31506	-5.55094	-5.4548	-5.8283	-6.03773	-6.5064	-5.87563	1.56057
219658_at	PTCD2	-0.5425	-0.7549	-0.6841	0.2473	0.4064	-0.26556	-3.77043	-0.923	0.3148	-4.74382	-0.0046	-1.82541	1.55985
232879_at	TORC3	0.0055	-1.662	-0.2835	-1.5055	-1.9127	-1.07164	-5.23523	-2.9479	-1.9401	-2.50718	-0.527	-2.63148	1.55984
1562684_at	---	-3.8699	-8.2877	-2.9324	-3.904	-4.6584	-4.73048	-6.0332	-5.3104	-6.8283	-7.01386	-6.2653	-6.29021	1.55973
236408_at	---	-1.287	-1.4747	0.2757	-0.7051	-1.3054	-0.8993	-3.63511	-1.131	-2.2069	-3.4037	-1.917	-2.45874	1.55944
1556912_at	---	-4.9568	-3.2765	-4.4868	-5.0209	-3.3133	-4.21086	-5.84467	-3.7919	-7.2877	-5.59355	-6.3335	-5.77026	1.5594
217813_s_at	SPIN	0.7139	1.9196	0.5623	1.2245	1.2665	1.13736	-3.10885	0	0.3439	0.0477327	0.6079	-0.421864	1.55922
1562400_at	LOC283112	-4.0685	-4.7255	-3.939	-4.2488	-4.4112	-4.2786	-4.38723	-6.1584	-6.9658	-6.62694	-5.0493	-5.83753	1.55893
218537_at	HCFC1R1	-0.7193	-0.243	-2.0795	-1.3876	-3.6657	-1.61902	-3.96533	-1.7505	-1.4493	-3.71239	-5.0116	-3.17782	1.5588
1564424_at	CHR2SYT	0.6563	1.6895	0.6746	0.739	1.1587	0.98362	-2.51882	-0.4505	1.4393	-2.99882	1.6531	-0.575148	1.55877
211027_s_at	IKBKB	-0.192	-0.5547	-0.9822	-0.1743	-0.9274	-0.56612	-5.37214	-1.527	-1.1348	-1.09526	-1.4933	-2.1245	1.55838
217380_s_at	---	-3.5064	-4.2598	-3.2461	-3.57	-3.2351	-3.56348	-3.64082	-5.3688	-6.0398	-4.35828	-6.2002	-5.12158	1.5581
227306_at	---	-2.2488	-3.3219	-1.8273	-1.4787	-0.1607	-1.80748	-3.89486	-2.4532	-1.9008	-5.67611	-2.9018	-3.36535	1.55787
229973_at	DKFZp547I048	-4.1228	-3.7839	-7.7027	-4.8201	-5.9302	-5.27194	-5.88027	-6.5598	-6.8614	-6.55646	-8.2877	-6.82913	1.55719
226587_at	UBE3A	0.4912	2.2345	1.0869	1.7463	1.5065	1.41308	-2.71055	1.6287	1.4417	-2.59122	1.5112	-0.144033	1.55711
237291_at	LOC344405	-3.5598	-0.7145	-1.5968	-2.1546	-1.4135	-1.88784	-6.16901	-4.3688	-2.9105	-2.44163	-1.3342	-3.44483	1.55699
1554761_a_at	FLJ20397	0.4438	-0.174	0.1845	-0.2515	-0.5868	-0.0768	-4.92372	-1.0215	0.0563	-0.770925	-1.508	-1.63357	1.55677
228343_at	POU2F2	-2.7819	-3.6693	-4.1584	-0.8599	-1.4043	-2.57476	-4.45941	-5.7799	-2.5821	-3.91806	-3.917	-4.13129	1.55653
221618_s_at	TAF9L	-0.016	0.5974	0.1928	1.0573	1.4359	0.65348	-5.30646	-1.0445	0.1393	0.0933691	1.6053	-0.902597	1.55608
227824_at	PRKCB1	-0.5228	0.3984	-5.4933	-0.2754	-0.5585	-1.29032	-4.03874	-1.939	-1.2196	-1.88631	-5.1482	-2.84637	1.55605
240248_at	C10orf46	-2.0046	-1.3974	-2.4643	-3.174	-3.2934	-2.46674	-6.22755	-3.0046	-1.7466	-5.93479	-3.2002	-4.02275	1.55601
207108_s_at	NIPBL	1.4077	1.4914	1.1439	1.6298	1.0445	1.34346	-4.35	0.967	1.4775	-0.896972	1.7418	-0.212135	1.55559
1556997_a_at	---	-7.7642	-4.1844	-3.3104	-5.8448	-4.0116	-5.02308	-5.72379	-7.1178	-3.5564	-8.52709	-7.9658	-6.57818	1.5551
220016_at	MGC5395	-4.093	-2.57	-6.7331	-6.2877	-3.5735	-4.65146	-6.17205	-5.3688	-6.5064	-6.80627	-6.1792	-6.20654	1.55508
201718_s_at	EPB41L2	-6.5598	1.0425	0.2141	0.346	0.4295	-0.90554	-3.27073	-0.8922	-0.2032	-0.734793	-7.2002	-2.46023	1.55469
213156_at	---	-0.7864	0.6308	-1.3778	-1.1996	-1.3097	-0.80854	-3.78028	-0.7341	-0.7558	-5.74447	-0.8004	-2.36301	1.55447
242562_at	ZCSL3	-2.2203	-2.6012	-0.5006	-1.9965	-1.1727	-1.69826	-5.53699	-2.0942	-0.7452	-4.76004	-3.1253	-3.25234	1.55408
1555639_a_at	RBM14	0.8429	0.6619	0.4036	0.8383	-0.3993	0.46948	-3.6616	-1.3299	-0.4185	0.313108	-0.3216	-1.0837	1.55318
1554260_a_at	KIAA0826	1.3226	1.2188	0.6541	0.8842	0.7107	0.95808	-5.36629	0.5984	1.2154	-0.767833	1.3459	-0.594885	1.55297
244726_at	PLCB1	0.8839	-0.4739	-0.963	0.8059	-0.3648	-0.02238	-0.0808357	-0.0475	-2.6349	-2.64089	-2.4723	-1.57529	1.55291
221267_s_at	C19orf27	3.4601	2.9551	2.86	3.2173	3.1408	3.12666	-1.31895	2.3197	2.24	2.51898	2.1092	1.57379	1.55287
1559287_at	---	-1.7869	-4.1533	-3.035	-5.0685	-2.5735	-3.32344	-3.47934	-1.9423	-2.8932	-7.94739	-8.1178	-4.87601	1.55257
203479_s_at	HSHIN1	-2.3808	-1.8171	-2.071	-1.5986	-1.085	-1.7905	-4.19448	-1.9357	-2.4005	-1.50979	-6.673	-3.34269	1.55219
1564438_at	---	-2.9862	-3.4707	-3.6767	-3.6915	-2.1066	-3.18634	-4.67531	-4.7331	-3.0856	-6.07931	-5.1178	-4.73822	1.55188
241932_at	PHGDHL1	-0.0445	-0.6228	-1.2835	0.397	-1.1184	-0.53444	-5.26725	-0.7481	-0.1555	-3.57713	-0.6836	-2.08631	1.55187
1559678_s_at	---	-3.4739	-5.6012	-3.2515	-3.1304	-3.5429	-3.79998	-4.24977	-6.0589	-5.8448	-4.09878	-6.5064	-5.35173	1.55175
223487_x_at	GNB4	-7.9658	-1.0475	-0.6074	-1.2156	1.0657	-1.95412	-4.66646	-3.0807	-3.161	-4.10297	-2.5179	-3.50581	1.55169
221557_s_at	LEF1	-0.3234	0.0946	1.0546	0.2373	0.1686	0.24634	-5.0916	-1.7245	-0.1584	-0.399209	0.8475	-1.30524	1.55158
213693_s_at	MUC1	-2.5752	-1.1028	-3.6082	-3.1792	-1.7198	-2.43704	-4.13645	-3.1559	-5.0303	-4.81931	-2.7999	-3.98837	1.55133
235879_at	MBNL1	2.7299	2.4373	1.7346	1.9224	3.4667	2.45818	-1.24025	2.9542	2.9669	-2.40047	2.2542	0.906917	1.55126
228197_at	---	-2.0783	-1.6657	-2.6675	-2.2069	-1.8562	-2.09492	-3.10903	-1.5632	-5.3104	-3.65321	-4.5942	-3.64601	1.55109
236459_at	PRKCE	-6.0209	-6.7331	-4.1431	-2.816	-3.3335	-4.60932	-5.97366	-4.8954	-5.5064	-6.597	-7.8283	-6.16015	1.55083
243561_at	YAF2	-0.4301	1.2334	0.5521	1.1656	0.2091	0.54602	-3.81882	0.2621	0.4025	-3.10831	1.2389	-1.00473	1.55075
1560172_at	FLJ10569	-1.5564	-1.2765	-1.4407	-1.4949	-1.5328	-1.46026	-7.30466	-1.5873	-1.0643	-4.25394	-0.8422	-3.01048	1.55022
226702_at	LOC129607	3.0785	1.8497	-1.3183	2.2252	4.2406	2.01514	1.84756	2.1038	1.8766	0.916081	-4.4173	0.465348	1.54979
242277_at	PHACTR2	-6.4051	-1.244	-3.299	-0.5641	-0.8725	-2.47694	-5.67641	-1.9942	-2.5925	-1.90393	-7.9658	-4.02657	1.54963
206726_at	PGDS	-3.3748	-6.7959	-2.9346	3.6638	-1.0716	-2.10262	-1.9293	-2.6313	-4.0069	-4.00374	-5.6878	-3.65181	1.54919
239512_at	---	1.4306	0.9538	0.6566	1.0438	0.8309	0.98314	-4.30954	0.2497	1.4086	-1.65247	1.4739	-0.565962	1.5491
1568702_a_at	FLJ11848	-0.9225	-0.6104	-0.4965	-1.2136	-0.4707	-0.74274	-4.83066	-0.4193	-0.815	-4.78508	-0.606	-2.29121	1.54847
217787_s_at	GALNT2	2.7917	1.0793	2.4351	1.6058	0.8998	1.76234	-4.47074	1.2695	3.8725	-0.976338	1.3753	0.214045	1.5483
240307_at	FUBP1	1.0277	0.906	1.2396	0.7186	1.3633	1.05104	-2.74019	0.701	0.2565	-1.84488	1.1418	-0.497154	1.54819
202794_at	INPP1	-1.2863	0.736	-1.2156	1.5039	-0.0559	-0.06358	-1.29629	-1.3097	-1.2413	-2.93872	-1.266	-1.6104	1.54682
202780_at	OXCT1	2.7498	2.9045	2.2705	3.1196	3.3027	2.86942	2.10216	2.7737	-3.4771	2.91614	2.2987	1.32272	1.5467
212107_s_at	DHX9	2.1539	1.9169	1.936	2.4685	1.9519	2.08544	-4.47755	0.7923	1.6941	2.73651	1.9495	0.53897	1.54647
222912_at	ARRB1	0.3281	-2.7819	-3.138	-0.1578	0.922	-0.96552	-2.06464	-2.2598	-2.4189	-2.95433	-2.8614	-2.51181	1.54629
229187_at	ZNF542	-0.7456	-1.8858	-1.8531	-2.1571	-1.0151	-1.53134	-2.69882	-0.6461	-7.5328	-3.32996	-1.1798	-3.0775	1.54616
239587_at	---	-3.2163	-2.6675	-1.8009	-3.0954	-1.8448	-2.52498	-2.88854	-2.1597	-2.6277	-4.19903	-8.4804	-4.07107	1.54609
230341_x_at	ADAMTS10	0.1092	-1.652	-1.1584	0.2807	-0.7884	-0.64178	-1.49161	-1.3831	-0.6781	-2.54796	-4.8365	-2.18745	1.54567
203085_s_at	TGFB1	2.4833	2.0081	1.8383	2.7393	1.6964	2.15308	-2.09129	1.9019	0.7177	1.1021	1.4077	0.607623	1.54546
213380_x_at	MSTP9	-1.7839	-0.976	-0.4816	-1.2116	-1.8417	-1.25896	-2.16985	-4.6584	-1.8468	-4.87682	-0.4695	-2.80427	1.54531
238534_at	---	-1.0186	0.952	-0.2529	0.744	-0.4663	-0.00836	-3.94981	-0.1075	0.0297	-2.30988	-1.4297	-1.55344	1.54508
229569_at	---	-2.0589	-0.9456	-2.6878	-0.7202	-0.8693	-1.45636	-4.36998	0.3085	0.2243	-4.0114	-7.1584	-3.0014	1.54504
224374_s_at	EMILIN2	1.2748	-0.673	0.7551	-0.3585	-1.928	-0.18592	-1.08159	-1.4375	-3.0422	-0.718357	-2.3733	-1.73059	1.54467
210387_at	HIST1H2BG	-0.9346	0.6132	-0.0457	-0.7298	1.5416	0.08894	-2.45167	0.9023	0.4071	-2.2358	-3.8997	-1.45555	1.54449
208891_at	DUSP6	4.5683	2.4925	-2.6277	3.8794	0.9211	1.84672	4.82884	-1.4493	2.5023	-2.23392	-2.1354	0.302504	1.54422
222246_at	---	-4.4933	-6.2433	-3.5564	-3.5907	-5.5064	-4.67802	-6.61356	-5.1792	-5.9302	-5.42123	-7.9658	-6.222	1.54398
222798_at	PTER	1.9517	1.275	1.9857	0.7132	2.0348	1.59208	-2.12491	2.0598	-0.3012	-0.585176	1.1928	0.0482635	1.54382
242343_x_at	ZNF518	0.883	2.5642	2.288	1.5824	1.3434	1.7322	-2.40717	2.3959	2.1529	-2.89792	1.7001	0.188762	1.54344
239744_at	---	-1.0505	-2.4884	-0.4143	-2.7427	-3.6878	-2.07674	-2.98857	-5.3335	-2.6511	-2.95631	-4.1688	-3.61966	1.54292
244535_at	---	-0.7864	-1.1936	-3.9523	0.0906	-0.5467	-1.27768	-3.81294	-1.6376	-0.835	-5.1578	-2.6547	-2.81961	1.54193
214201_x_at	BAT2	1.8998	1.7465	1.9394	1.5923	1.1744	1.67048	-2.39743	1.7288	1.0704	-0.522201	0.7633	0.128574	1.54191
220611_at	DAB1	-1.9896	-2.5195	-6.1792	-5.7799	-4.3868	-4.171	-4.41229	-6.1178	-6.1178	-6.36779	-5.5462	-5.71238	1.54138
228390_at	---	-7.6439	-2.508	-1.28	-2.6675	-6.7331	-4.1665	-6.69135	-1.9412	-6.0209	-7.61982	-6.2653	-5.70771	1.54121
231576_at	---	2.7515	2.4862	1.8421	2.3565	2.5472	2.3967	-2.25271	1.1034	1.898	1.2541	2.2747	0.855497	1.5412
224889_at	FOXO3A	1.7653	0.8922	0.9216	1.3932	0.6406	1.12258	-3.21163	0.5903	0.7599	-0.685925	0.455	-0.418471	1.54105
209006_s_at	NPD014	2.5122	1.8278	1.7984	2.0907	2.4585	2.13752	-2.48959	1.4238	2.3571	-0.395443	2.0873	0.596633	1.54089
217223_s_at	BCR	-0.838	-0.1943	0.9747	1.5063	-1.3119	0.02736	-4.6434	-1.2849	-0.6971	-0.237728	-0.7042	-1.51347	1.54083
242494_at	PLCB1	-0.0371	-1.2142	-1.813	-0.7442	-1.9862	-1.15894	-2.52539	-1.0967	-2.7505	-3.92289	-3.2029	-2.69968	1.54074
232778_at	C10orf18	0.0218	0.3405	0.492	0.2731	0.4248	0.31044	-4.07855	0.3663	0.5901	-3.32627	0.2991	-1.22986	1.5403
219957_at	---	0.9369	1.5769	0.0246	0.7144	-0.2733	0.5959	-2.00794	-0.5433	0.5757	-1.90725	-0.8375	-0.944058	1.53996
240231_at	OAZIN	1.8304	0.902	1.0558	0.7814	0.866	1.08712	-2.52403	1.4256	0.6118	-2.87121	1.094	-0.45277	1.53989
210787_s_at	CAMKK2	-0.3072	-1.1386	-1.2318	-2.6565	-0.8171	-1.23024	-5.60164	-3.8699	-0.9318	-1.5148	-1.9302	-2.76967	1.53943
203977_at	TAZ	-1.6322	0.0314	-0.6753	-0.7126	-1.2835	-0.85444	-4.91586	-1.643	-1.5055	-3.03154	-0.8709	-2.39336	1.53892
202086_at	MX1	-0.9346	-1.85	0.0238	-2.735	-2.3793	-1.57502	-1.27213	-0.838	-6.7027	-3.85422	-2.9018	-3.11377	1.53875
1559420_x_at	---	-1.8448	-2.872	-3.0613	-2.4485	-1.7245	-2.39022	-5.28946	-2.2042	-2.5977	-5.16661	-4.3868	-3.92896	1.53874
240997_at	LOC131873	-2.5683	-3.6475	-2.6953	-3.6693	-2.2584	-2.96776	-4.37297	-1.6153	-6.9302	-3.81762	-5.7959	-4.5064	1.53864
1568611_at	P4HA2	-3.3748	-0.9765	-3.0186	-3.227	-3.2626	-2.7719	-2.65253	-3.2543	-5.9658	-7.02092	-2.6584	-4.31039	1.53849
203754_s_at	BRF1	-0.7065	-0.4465	-1.0481	-0.3273	-0.3895	-0.58358	-3.93927	-0.4884	-0.7715	-2.47837	-2.9302	-2.12155	1.53797
201021_s_at	DSTN	3.8884	4.0533	2.5533	4.1118	3.7161	3.66458	2.17278	1.6793	2.736	2.70349	1.3439	2.12709	1.53749
204876_at	ZNF646	-1.3823	-1.3372	-1.1546	-1.436	-3.2297	-1.70796	-3.12461	-3.9931	-2.0505	-4.04489	-3.0139	-3.2454	1.53744
1554384_at	PADI2	-4.1078	-4.1636	-3.8242	-4.3162	-3.8283	-4.04802	-5.47232	-3.6657	-6.8614	-4.27912	-7.6439	-5.58449	1.53647
1555731_a_at	AP1S3	-7.9658	-3.7408	-3.6767	-4.4933	-4.3511	-4.84554	-8.89417	-7.2877	-6.8954	-5.17772	-3.6547	-6.38194	1.5364
215779_s_at	HIST1H2BG	-2.071	-0.9902	-1.8262	-1.172	0.0698	-1.19792	-1.96073	-1.814	-1.6602	-2.68817	-5.5462	-2.73386	1.53594
204543_at	RAPGEF1	-2.4852	-2.1367	-3.2709	-1.3133	-6.8614	-3.2135	-5.55203	-5.4804	-6.0979	-2.20856	-4.4051	-4.7488	1.5353
243054_at	---	0.6822	0.5045	0.8592	0.6956	1.3829	0.82488	-2.90736	0.1487	1.0102	-2.80134	0.9981	-0.710338	1.53522
203045_at	NINJ1	-0.35	-0.1069	0.041	-1.3212	-1.1936	-0.58614	-3.77204	-3.2905	0.0827	-4.64526	1.0189	-2.12124	1.5351
242706_s_at	CRSP3	1.1113	0.7218	0.6308	0.1898	0.8358	0.6979	-5.74086	0.1903	1.1899	-0.877931	1.0564	-0.836439	1.53434
232210_at	BCL2	1.3745	-0.4108	-0.7193	2.7427	0.2368	0.64478	-0.331539	-0.0841	-1.0493	-1.45742	-1.5253	-0.889531	1.53431
224043_s_at	UPB1	-4.088	-6.7642	-3.1178	-5.1482	-6.5064	-5.12492	-7.15659	-5.673	-7.2877	-6.69785	-6.4804	-6.65911	1.53419
218500_at	LOC51337	1.2901	-0.228	-0.6781	0.2565	-0.4399	0.04012	-1.857	-0.004	0.0052	0.629941	-6.2433	-1.49383	1.53395
210769_at	CNGB1	-2.2863	-1.4446	-2.7427	-2.2723	-2.8741	-2.324	-4.37928	-4.9214	-2.3748	-4.8013	-2.81	-3.85736	1.53336
221815_at	ABHD2	-0.5615	0.0092	-0.6308	-0.0064	-0.5547	-0.34884	-5.42778	-0.685	-0.4228	-1.9985	-0.8741	-1.88164	1.5328
235289_at	EIF5A2	-1.7602	-0.7374	-1.8181	-1.1681	-2.7583	-1.64842	-1.58834	-1.9192	-7.8954	-2.83182	-1.6702	-3.18099	1.53257
202643_s_at	TNFAIP3	0.137	1.9447	2.4726	0.6404	0.4064	1.12022	-1.21572	-0.071	-1.2835	-0.84453	1.3538	-0.41219	1.53241
203242_s_at	PDLIM5	-0.7789	-2.2863	-0.9743	0.9553	-2.1103	-1.0389	-4.73686	-1.0268	-5.2543	-1.27902	-0.5594	-2.57128	1.53238
215900_at	PNAS-4	-1.5479	-1.2744	-1.7018	-2.2056	-1.9624	-1.73842	-4.45559	-2.0517	-1.6822	-7.28636	-0.8767	-3.27051	1.53209
242424_at	LETMD1	0.5339	-0.7403	0.1969	-0.9805	-0.1172	-0.22144	-4.63452	-1.1851	-0.7283	-1.76836	-0.4493	-1.75312	1.53168
1556404_a_at	LOC441208	-3.4328	-3.4965	-3.6547	-4.1844	-3.7103	-3.69574	-2.9168	-7.7027	-6.5064	-6.11277	-2.8932	-5.22637	1.53063
239219_at	AURKB	0.4267	0.5617	0.2817	-0.3952	-0.0383	0.16732	-5.35269	-0.1038	0.2164	-2.0127	0.4372	-1.36312	1.53044
1554335_at	PSCD4	-5.2543	-2.4391	-5.2109	-2.0139	-2.6135	-3.50634	-4.9942	-2.1418	-5.4173	-6.24533	-6.3808	-5.03589	1.52955
1556806_at	---	-1.771	-1.1565	-1.3321	-0.2754	-2.1066	-1.32832	-2.1791	-3.6511	-1.4235	-2.5925	-4.4422	-2.85768	1.52936
201862_s_at	LRRFIP1	3.7846	3.6375	3.6304	3.6006	3.3611	3.60284	-0.538931	2.6018	3.1584	2.73417	2.4122	2.07353	1.52931
216605_s_at	R29124_1	-2.0553	-2.0339	-3.3047	-1.8594	-2.6584	-2.38234	-5.70997	-2.6638	-7.3808	-1.61857	-2.1831	-3.91125	1.52891
240937_at	---	-4.6878	-2.2948	-3.1153	-2.6277	-3.8365	-3.31242	-4.34183	-4.4485	-6.0398	-4.13283	-5.2433	-4.84125	1.52883
241056_at	ZC3HDC3	-3.6295	-6.7642	-5.357	-6.5873	-3.5666	-5.18092	-7.02013	-6.4804	-7.0023	-6.24675	-6.7959	-6.7091	1.52818
232614_at	BCL2	0.4402	-1.5916	-0.5903	1.5796	-0.1926	-0.07094	-1.69018	-0.815	-0.9073	-2.53433	-2.0481	-1.59898	1.52804
209672_s_at	FLJ20323	-2.0058	-2.7899	-2.2877	-4.2821	-1.8293	-2.63896	-2.99294	-3.4454	-3.1662	-3.93782	-7.2877	-4.16601	1.52705
238551_at	FUT11	-0.7079	0.743	-2.4485	-1.775	-0.621	-0.96188	-4.0364	-2.2109	-2.2243	-1.70425	-2.2681	-2.48879	1.52691
221201_s_at	ZNF155	-2.2948	-2.2667	-2.6421	-1.3393	-1.9908	-2.10674	-5.57914	-2.2096	-3.1871	-4.57524	-2.6153	-3.63328	1.52654
200706_s_at	LITAF	-0.2789	-1.0997	-2.7084	-0.5791	-0.1212	-0.95746	-3.46309	-1.8741	-2.5632	-3.53448	-0.9851	-2.48399	1.52653
209664_x_at	NFATC1	-1.2002	-1.7769	-3.5873	-1.2183	-4.939	-2.54434	-5.55463	-6.0209	-2.5718	-2.99728	-3.2056	-4.07004	1.5257
211088_s_at	PLK4	-0.2751	0.0252	-0.7379	-0.1536	-0.0786	-0.244	-5.68133	-1.3255	-1.4564	-0.871556	0.4873	-1.7695	1.5255
242617_at	LOC283578	1.3231	2.3445	0.6799	1.9257	1.3573	1.5261	-2.4222	0.0029	1.3473	0.42823	0.6497	0.00118622	1.52491
232296_s_at	GFM1	0.5644	0.3471	0.4904	1.2648	1.3676	0.80686	-4.8337	0.1219	0.2982	0.261423	0.5658	-0.717276	1.52414
210705_s_at	TRIM5	0.4668	0.45	0.2176	0.227	1.145	0.50128	0.576589	1.1235	1.1019	-0.270383	-7.6439	-1.02246	1.52374
241966_at	MYO5A	-2.6331	-2.7027	-3.1103	-2.195	-2.7331	-2.67484	-5.32829	-5.3104	-4.357	-3.80067	-2.1963	-4.19853	1.52369
200613_at	AP2M1	3.7171	3.4655	3.1254	3.8898	3.3925	3.51806	-0.984255	3.0963	3.0112	2.35701	2.4917	1.99439	1.52367
211474_s_at	SERPINB6	-4.6439	-5.673	-4.2765	1.4023	1.3547	-2.36728	-1.98494	-4.6657	-4.2765	-3.84714	-4.6804	-3.89094	1.52366
238610_s_at	HNRPM	0.6289	0.3814	0.5772	0.616	0.6586	0.57242	-2.08002	0.2461	0.1196	-2.23203	-0.8094	-0.95115	1.52357
225706_at	GLCCI1	2.2335	3.0083	4.0071	2.7226	2.2142	2.83714	2.20804	0.4724	-0.3485	-0.0199406	4.2561	1.31362	1.52352
241941_at	---	0.026	-0.6661	-0.391	-0.7188	0.156	-0.31878	-3.8044	-0.8773	-0.2522	-2.98702	-1.2905	-1.84228	1.5235
211721_s_at	ZNF551	1.7954	0.7864	2.0178	1.6396	1.2514	1.49812	-2.28439	0.9193	1.2914	-1.16086	1.1078	-0.0253513	1.52347
1557068_at	---	-5.088	-6.3104	-4.5666	-6.0783	-5.0493	-5.41852	-5.92236	-5.7331	-8.4804	-7.09235	-7.4804	-6.94172	1.5232
211081_s_at	MAP4K5	-0.6493	-0.8176	-0.996	-0.9771	-0.9329	-0.87458	-4.3429	-4.2598	-1.7179	-1.67738	0.0092	-2.39776	1.52318
206548_at	FLJ23556	-0.7317	-1.6286	-2.195	-1.4998	-1.4933	-1.50968	-4.14028	-1.5129	-2.2109	-6.34009	-0.9596	-3.03275	1.52307
229528_at	LOC283378	1.0178	0.9075	0.8924	0.9559	0.8411	0.92294	-3.63011	0.0049	1.4968	-1.71878	0.849	-0.599639	1.52258
242623_x_at	---	-4.7331	-5.4804	-4.5873	-5.2216	-4.3393	-4.87234	-6.42543	-7.1178	-4.2934	-6.37325	-7.7642	-6.39482	1.52248
216406_at	---	-3.5162	-5.6878	-6.1178	-4.4612	-4.8531	-4.92722	-5.98921	-7.5873	-6.5328	-5.87375	-6.2653	-6.44967	1.52245
237753_at	---	-1.8667	-0.8678	-2.2488	-1.9805	-0.2636	-1.44548	-1.20273	-3.9885	-4.0023	-2.928	-2.7179	-2.96789	1.52241
235033_at	NPEPL1	-0.2402	-2.0734	0.1855	-1.3452	-1.3061	-0.95588	-2.16552	-2.4485	-1.1386	-3.78897	-2.8468	-2.47768	1.5218
223123_s_at	HT014	-2.1584	-1.7999	-2.9501	-1.7524	-1.3741	-2.00698	-7.75495	-2.9726	-2.4454	-2.01652	-2.4517	-3.52823	1.52125
208664_s_at	TTC3	0.4611	0.6024	-1.0368	1.095	0.3595	0.29624	-6.01476	-0.3119	0.492	-1.2486	0.9595	-1.22475	1.52099
217649_at	---	-2.0685	-1.5786	-2.7312	-1.223	-3.0422	-2.1287	-3.06386	-2.0505	-7.1178	-3.59906	-2.4158	-3.6494	1.5207
1555106_a_at	HSPC129	1.0599	1.4046	0.573	0.9977	1.2527	1.05758	-3.58722	-1.0942	0.0764	0.331237	1.959	-0.462956	1.52054
241310_at	---	-1.9726	-1.8997	-2.1215	-2.5769	-0.9579	-1.90572	-3.21611	-2.0151	-2.596	-6.93158	-2.3718	-3.42612	1.5204
210756_s_at	NOTCH2	0.5574	-1.429	0.7146	0.35	-0.2807	-0.01754	-3.35915	-1.2089	-0.8484	-1.59977	-0.673	-1.53784	1.5203
201644_at	TSTA3	2.0067	-0.0067	1.3481	2.0376	1.2767	1.33248	-1.77423	0.8654	0.7485	-0.552762	-0.2253	-0.187678	1.52016
224111_x_at	KLF16	-1.6962	-1.7245	-0.3474	-3.2216	-4.1178	-2.2215	-4.23633	-2.309	-3.8656	-4.87249	-3.4235	-3.74138	1.51988
212758_s_at	TCF8	1.0063	1.994	0.3734	0.6856	0.8123	0.97432	-3.99006	0.2381	-0.3198	-0.347736	1.6918	-0.545539	1.51986
240775_at	---	-3.9479	-2.4564	-2.928	-5.2765	-2.6712	-3.456	-6.24477	-3.2136	-2.8954	-6.23782	-6.2877	-4.97586	1.51986
242936_at	---	-3.8324	-3.904	-4.6953	-2.3585	-2.5262	-3.46328	-2.64605	-3.9703	-6.9658	-5.36156	-5.9658	-4.9819	1.51862
224560_at	TIMP2	1.5771	-0.1459	3.0123	1.056	1.3478	1.36946	-0.0569206	3.1795	2.0143	-3.14117	-2.7389	-0.148639	1.5181
233799_at	KIFAP3	-1.2605	-1.2049	-1.5916	-1.6962	-0.8922	-1.32908	-5.76258	-0.6403	-1.57	-5.01558	-1.2474	-2.84717	1.51809
215578_at	GPHN	-2.4158	-1.1335	-0.9406	-1.4933	-0.7769	-1.35202	-5.24206	-0.592	-1.553	-5.64101	-1.3205	-2.86971	1.51769
1557738_at	RAB6IP2	-0.8115	-2.2793	-1.2577	-0.0151	-1.0517	-1.08306	-4.06739	-0.816	-1.8181	-5.04169	-1.2598	-2.6006	1.51754
1561829_at	---	-1.4901	-1.4352	-2.2695	-1.1772	-2.0893	-1.69226	-5.06177	-1.2529	-1.6313	-5.58328	-2.5195	-3.20975	1.51749
1569560_at	HIRA	-2.816	-3.2056	-3.3688	-3.2709	-3.7486	-3.28198	-6.4716	-3.3808	-5.9302	-5.58728	-2.6242	-4.79882	1.51684
208154_at	LOC51336	0.1267	-0.4796	-0.2423	-0.1244	-0.0268	-0.14928	-3.13296	-1.0607	-0.7131	-3.34644	-0.077	-1.66604	1.51676
1557636_a_at	LOC136288	-8.1178	-5.5598	-1.2413	-8.9658	-4.3629	-5.64952	-5.03027	-8.9658	-7.4297	-8.07104	-6.3335	-7.16606	1.51654
213016_at	BBX	2.7267	2.4677	1.613	2.8039	1.8908	2.30042	-1.0389	1.9364	1.79	-0.248487	1.4807	0.783943	1.51648
228280_at	MGC14289	3.5704	2.7817	3.7928	2.4874	3.6632	3.2591	-2.16827	2.875	3.1444	1.53678	3.3269	1.74296	1.51614
243871_at	---	-4.5804	-0.1691	-1.9658	-2.9127	-2.8762	-2.50084	-4.26347	-1.6943	-7.5873	-4.09168	-2.4454	-4.01643	1.51559
244112_x_at	---	0.4353	-0.9029	-0.7293	0.2791	-0.399	-0.26336	-2.9448	-0.4683	-0.4808	-3.99599	-1.0035	-1.77868	1.51532
1570165_at	---	0.8964	1.7909	0.2616	1.4507	2.1694	1.3138	-2.20776	0.0331	2.1497	-1.79906	0.8182	-0.201165	1.51497
217006_x_at	---	-3.5328	-3.0093	-3.1028	-2.7879	-5.0979	-3.50614	-6.38318	-4.7179	-2.3423	-5.56418	-6.0979	-5.02109	1.51495
203501_at	PGCP	-3.1228	0.7118	-3.1053	-1.9624	-4.8283	-2.4614	-2.35382	-4.8699	-1.0893	-5.06232	-6.5064	-3.97635	1.51495
1559500_at	KIAA0804	-1.2116	-0.5623	-2.7899	-1.2702	-0.2216	-1.21112	-4.09744	-1.737	-0.7037	-6.56308	-0.5282	-2.72588	1.51476
244067_x_at	ZADH2	-6.6153	-4.0493	-3.6295	-4.0023	-3.6118	-4.38164	-5.12562	-6.9302	-4.1228	-5.01564	-8.2877	-5.89639	1.51475
204861_s_at	BIRC1	0.922	-0.5274	-0.4066	-0.109	0.0412	-0.01596	-2.21675	-0.2263	0.2317	-5.0666	-0.3733	-1.53025	1.51429
1561710_at	SNX19	-3.5328	-4.6224	-2.7236	-3.6188	-3.3959	-3.5787	-6.36725	-1.6776	-5.5598	-5.9102	-5.9479	-5.09255	1.51385
1555464_at	IFIH1	-2.2919	-2.3823	-2.152	-1.7255	-1.7389	-2.05812	-2.71386	-3.8201	-3.402	-2.43007	-5.4933	-3.57187	1.51375
209865_at	SLC35A3	1.5394	1.1325	1.0766	0.7385	1.0436	1.10612	-3.36619	0.6858	0.8775	-1.64493	1.4108	-0.407404	1.51352
228847_at	SEC6L1	-1.7969	-3.2461	-1.776	-2.3929	-1.2372	-2.08982	-4.26272	-4.9931	-2.3614	-4.45761	-1.9412	-3.60321	1.51339
229743_at	LOC220929	-0.9429	-0.8783	-0.3959	-1.7131	-0.6976	-0.92556	-2.09571	-4.7486	-2.5014	-2.41883	-0.429	-2.43871	1.51315
213668_s_at	SOX4	2.7848	2.7171	2.7837	3.3735	2.7952	2.89086	-2.64251	3.1913	3.0755	0.699355	2.5661	1.37795	1.51291
210664_s_at	TFPI	-3.3335	1.8423	-3.357	-0.8826	1.6221	-0.82174	-4.40454	-1.6367	-0.131	-5.59537	0.0949	-2.33454	1.5128
202839_s_at	NDUFB7	2.1272	2.3769	2.6374	2.492	2.6066	2.44802	-2.53611	2.3301	2.5248	0.242241	2.1152	0.935246	1.51277
215894_at	PTGDR	-3.8573	-0.0294	-3.4328	-2.7999	-5.2216	-3.0682	-6.18322	-3.6047	-3.174	-2.74253	-7.2002	-4.58093	1.51273
206221_at	RASA3	-1.5328	-3.5769	-4.195	-1.7949	-7.2433	-3.66858	-7.1206	-1.9828	-4.3104	-7.1704	-5.3219	-5.18122	1.51264
204999_s_at	ATF5	-1.0565	-1.4876	2.7463	-1.7829	-1.3823	-0.5926	-4.96702	-1.4796	-1.8375	-1.90936	-0.3295	-2.1046	1.512
[truncated: 52,614 more rows]
